# Supplementary material for: Computational elucidation of the effects induced by music making
Source: PLoS One. 2019 Mar 7;14(3):e0213247. doi: 10.1371/journal.pone.0213247 (PMC6405055; doi:10.1371/journal.pone.0213247)
Supplement: S1 File — (TXT) [file pone.0213247.s010.txt]

PARTICIPANTS RAW DATA
-----------------------

*** n g a p ***
n: participant no.
g: gender ; 0-female ; 1-male ;
a: age
p: proficiency level ; 0�layman ; 1-professional


***1 0 32 1***
<Positive feeling>
4408 144 60 71;
4688 144 64 56;
5047 144 67 68;
5107 144 60 0;
5231 144 60 33;
5363 144 60 0;
5415 144 67 0;
5446 144 64 0;
5621 144 64 62;
5641 144 67 57;
5644 144 60 64;
6534 144 67 0;
6609 144 60 0;
6627 144 64 0;
6955 144 67 60;
6956 144 60 50;
6957 144 64 65;
7959 144 50 57;
8313 144 47 77;
9227 144 67 0;
9268 144 60 0;
9272 144 50 0;
9273 144 64 0;
9300 144 47 0;
9562 144 60 62;
9888 144 64 60;
10228 144 67 60;
10236 144 64 0;
10241 144 65 55;
10263 144 65 0;
10268 144 60 0;
10606 144 69 33;
10712 144 67 0;
11023 144 72 66;
11024 144 74 63;
11145 144 74 0;
11537 144 69 0;
11775 144 72 0;
11904 144 72 72;
12072 144 72 0;
12120 144 69 66;
12222 144 69 0;
12228 144 72 70;
12596 144 69 64;
12619 144 72 0;
12905 144 67 76;
12932 144 69 0;
13224 144 69 62;
13248 144 67 0;
13496 144 67 74;
13522 144 69 0;
14539 144 67 0;
14620 144 68 58;
14930 144 68 0;
14947 144 67 72;
15270 144 68 68;
15281 144 67 0;
15555 144 68 0;
15581 144 67 57;
16301 144 67 0;
16301 144 64 73;
16889 144 64 0;
16918 144 62 38;
17552 144 62 0;
17563 144 60 68;
18686 144 60 0;
18771 144 60 39;
19428 144 64 47;
19497 144 60 0;
20101 144 62 59;
20139 144 64 0;
20738 144 62 0;
20742 144 60 57;
21050 144 63 61;
21066 144 60 0;
21367 144 63 0;
21407 144 62 58;
22722 144 62 0;
22727 144 64 80;
23378 144 62 62;
23393 144 64 0;
23720 144 60 59;
23723 144 62 0;
23972 144 60 0;
24126 144 60 65;
25646 144 60 0;
<Negative feeling>
3463 144 41 73;
3492 144 45 72;
3569 144 45 0;
4142 144 45 80;
4510 144 46 68;
5221 144 44 81;
5255 144 41 0;
5466 144 44 0;
5607 144 44 54;
5639 144 46 0;
5747 144 45 0;
6237 144 45 62;
6265 144 44 0;
6582 144 45 0;
6587 144 46 16;
7242 144 45 75;
7282 144 46 0;
8022 144 42 70;
8089 144 45 0;
8368 144 40 52;
8384 144 42 0;
8761 144 39 57;
8764 144 40 0;
9442 144 39 0;
9452 144 38 57;
10194 144 38 0;
10284 144 38 62;
10621 144 41 66;
11032 144 38 0;
11124 144 38 63;
11280 144 38 0;
11850 144 38 49;
12641 144 42 70;
14067 144 44 62;
15145 144 44 0;
15755 144 44 70;
15849 144 44 0;
16035 144 44 62;
16112 144 44 0;
16583 144 44 79;
17160 144 44 0;
17340 144 38 0;
17568 144 42 0;
17730 144 39 61;
17768 144 41 0;
18026 144 39 0;
18029 144 38 61;
18294 144 39 58;
18312 144 38 0;
18551 144 39 0;
18564 144 38 60;
19580 144 35 73;
19620 144 38 0;
21337 144 29 75;
21378 144 35 0;
22067 144 28 70;
22105 144 29 0;
24063 144 28 0;
<Ugly>
4386 144 55 86;
4387 144 48 90;
4391 144 52 92;
4902 144 38 63;
4930 144 41 75;
4938 144 43 59;
4993 144 52 0;
4996 144 55 0;
4999 144 48 0;
5495 144 46 62;
5569 144 48 67;
5614 144 43 0;
5630 144 41 0;
5635 144 38 0;
6092 144 37 56;
6118 144 48 0;
6150 144 46 0;
6215 144 42 23;
6689 144 63 67;
6699 144 61 25;
6717 144 54 34;
6726 144 42 0;
6738 144 37 0;
6748 144 58 9;
6999 144 61 0;
7005 144 54 0;
7006 144 63 0;
7006 144 58 0;
7037 144 46 81;
7044 144 44 62;
7056 144 39 39;
7326 144 44 0;
7329 144 39 0;
7342 144 51 68;
7396 144 49 32;
7418 144 46 0;
7638 144 49 0;
7649 144 51 0;
7658 144 37 54;
7669 144 32 33;
7673 144 34 43;
7934 144 37 0;
7976 144 34 0;
7988 144 32 0;
7990 144 42 56;
8009 144 45 62;
8015 144 40 50;
8016 144 43 62;
8020 144 41 62;
8021 144 44 49;
8028 144 38 66;
8703 144 36 45;
8708 144 35 54;
8709 144 37 35;
8715 144 31 42;
8718 144 33 50;
8751 144 29 33;
8785 144 37 0;
10321 144 44 0;
10636 144 41 0;
10640 144 42 0;
10641 144 43 0;
10654 144 40 0;
10670 144 45 0;
11226 144 91 60;
11229 144 93 60;
11238 144 95 65;
11252 144 96 50;
11294 144 98 24;
11295 144 100 40;
11346 144 29 0;
11365 144 101 16;
11369 144 33 0;
11370 144 38 0;
11371 144 31 0;
11373 144 35 0;
11381 144 36 0;
11525 144 101 0;
11551 144 98 0;
11551 144 100 0;
11558 144 96 0;
11569 144 95 0;
11571 144 93 0;
11577 144 91 0;
11594 144 36 64;
11594 144 38 65;
11596 144 35 74;
11607 144 33 70;
11610 144 31 61;
11611 144 34 55;
11620 144 29 56;
12036 144 80 93;
12036 144 85 70;
12041 144 87 46;
12121 144 34 0;
12840 144 80 0;
12852 144 29 0;
12853 144 87 0;
12860 144 85 0;
12863 144 38 0;
12865 144 36 0;
12866 144 35 0;
12868 144 33 0;
12873 144 31 0;
<Beautiful>
6895 144 77 73;
7322 144 81 80;
7328 144 77 0;
7518 144 81 0;
7522 144 82 75;
7776 144 82 0;
7782 144 81 65;
8247 144 79 65;
8290 144 81 0;
8717 144 77 80;
8743 144 79 0;
10101 144 74 55;
10105 144 77 0;
10325 144 72 79;
10360 144 74 0;
10615 144 72 0;
10618 144 74 51;
11545 144 69 68;
11568 144 74 0;
12050 144 65 60;
12058 144 69 0;
12516 144 67 65;
12551 144 65 0;
13995 144 67 0;
14413 144 79 58;
14883 144 81 52;
14898 144 79 0;
15053 144 82 71;
15065 144 81 0;
15314 144 82 0;
15315 144 81 72;
15745 144 79 60;
15750 144 81 0;
16209 144 75 62;
16236 144 79 0;
17127 144 75 0;
17130 144 74 61;
18038 144 72 77;
18055 144 74 0;
18494 144 74 80;
18499 144 72 0;
18725 144 72 80;
18762 144 74 0;
19479 144 71 42;
19503 144 72 0;
19966 144 67 74;
19983 144 71 0;
21840 144 65 60;
21843 144 67 0;
22075 144 67 71;
22101 144 65 0;
22317 144 67 0;
22320 144 65 56;
22531 144 67 70;
22567 144 65 0;
22818 144 65 65;
22825 144 67 0;
23334 144 67 74;
23398 144 65 0;
23882 144 69 54;
23917 144 67 0;
24895 144 69 0;
24899 144 71 69;
25968 144 67 74;
26026 144 71 0;
26450 144 67 0;
26451 144 64 61;
26925 144 64 0;
26941 144 62 51;
27469 144 62 0;
27478 144 60 65;
27713 144 62 65;
27744 144 60 0;
28036 144 62 0;
28045 144 60 66;
29424 144 60 0;
***2 0 72 0***
<Positive feeling>
6317 144 64 35;
6606 144 65 55;
7053 144 66 56;
7140 144 64 0;
7148 144 65 0;
7631 144 62 57;
7749 144 66 0;
7946 144 68 30;
8123 144 62 0;
8368 144 65 66;
8406 144 68 0;
8649 144 64 61;
8734 144 65 0;
9026 144 62 49;
9125 144 64 0;
9490 144 70 52;
9623 144 62 0;
9790 144 68 58;
9875 144 70 0;
10310 144 65 23;
10359 144 68 0;
10625 144 64 59;
10701 144 65 0;
11138 144 62 47;
11179 144 64 0;
11787 144 45 61;
12411 144 60 59;
12440 144 62 0;
12543 144 47 13;
12599 144 45 0;
12814 144 64 61;
12876 144 60 0;
13830 144 48 28;
13830 144 62 38;
13869 144 64 0;
13888 144 47 0;
14140 144 63 67;
14228 144 62 0;
14460 144 48 0;
14501 144 41 54;
14513 144 43 47;
14581 144 43 0;
14789 144 67 51;
14832 144 63 0;
15062 144 65 37;
15177 144 43 68;
15237 144 41 0;
15243 144 67 0;
15659 144 65 0;
15703 144 43 0;
15931 144 64 43;
15948 144 48 45;
16016 144 69 51;
16119 144 43 33;
16537 144 65 68;
16579 144 64 0;
16638 144 45 68;
16693 144 48 0;
16703 144 69 0;
16823 144 43 0;
16954 144 65 0;
16976 144 45 0;
17273 144 41 53;
17296 144 45 28;
17333 144 48 32;
17344 144 69 55;
17413 144 65 54;
17418 144 43 22;
17422 144 62 33;
17431 144 64 32;
17520 144 67 46;
17724 144 64 0;
17750 144 62 0;
17900 144 69 0;
17976 144 67 0;
17998 144 65 0;
18049 144 43 0;
18060 144 41 0;
18111 144 48 0;
18131 144 45 0;
18374 144 62 42;
18651 144 65 48;
18711 144 62 0;
18771 144 67 61;
18990 144 65 0;
19049 144 69 22;
19063 144 67 0;
19349 144 67 56;
19401 144 69 0;
19804 144 66 63;
19865 144 67 0;
20211 144 62 54;
20261 144 66 0;
20602 144 61 53;
20701 144 62 0;
20844 144 63 64;
20898 144 61 0;
21224 144 60 47;
21285 144 63 0;
21744 144 66 64;
21862 144 60 0;
22134 144 64 53;
22194 144 66 0;
22408 144 62 53;
22473 144 64 0;
23001 144 48 64;
23302 144 45 52;
23434 144 48 0;
23673 144 43 50;
23776 144 45 0;
24154 144 45 28;
24350 144 43 0;
24634 144 48 35;
24683 144 45 0;
25279 144 50 30;
25323 144 48 0;
25626 144 53 59;
25824 144 50 0;
26355 144 62 0;
26400 144 53 0;
26645 144 65 60;
28078 144 65 0;
<Negative feeling>
5832 144 36 65;
7115 144 40 57;
7183 144 36 0;
7438 144 37 37;
7549 144 40 0;
7889 144 35 73;
7972 144 37 0;
9378 144 41 61;
9423 144 35 0;
9642 144 40 66;
9718 144 41 0;
10061 144 40 0;
10137 144 42 26;
11242 144 42 0;
11272 144 45 60;
12060 144 36 64;
12108 144 45 0;
12347 144 40 66;
12431 144 36 0;
13289 144 40 0;
13732 144 40 60;
13735 144 45 53;
13741 144 41 46;
14235 144 40 0;
14238 144 41 0;
14249 144 45 0;
14489 144 45 61;
14492 144 41 68;
14502 144 40 80;
14503 144 38 78;
14554 144 38 0;
16158 144 45 0;
16170 144 40 0;
16175 144 41 0;
16471 144 74 55;
16688 144 76 53;
16858 144 77 68;
16931 144 74 0;
16947 144 76 0;
17213 144 74 62;
17332 144 77 0;
18191 144 74 0;
18221 144 72 55;
18511 144 71 65;
18592 144 72 0;
18944 144 73 70;
18999 144 71 0;
19626 144 69 59;
19664 144 73 0;
19864 144 75 48;
20007 144 69 0;
20211 144 73 48;
21313 144 73 0;
21314 144 75 0;
21651 144 40 66;
22587 144 43 57;
22654 144 40 0;
22855 144 38 63;
22981 144 43 0;
23350 144 36 64;
23354 144 35 66;
23445 144 38 0;
23458 144 35 0;
24317 144 36 0;
24540 144 41 78;
25337 144 39 30;
25456 144 41 0;
25456 144 37 70;
25591 144 39 0;
25926 144 40 61;
25988 144 37 0;
26296 144 38 75;
26364 144 40 0;
26710 144 43 55;
26804 144 38 0;
27790 144 43 0;
28524 144 43 60;
28529 144 40 60;
28540 144 41 73;
30556 144 40 0;
30617 144 41 0;
30631 144 43 0;
<Ugly>
9466 144 47 62;
11050 144 44 62;
11112 144 47 0;
11573 144 50 59;
11684 144 44 0;
12182 144 49 73;
12292 144 50 0;
14422 144 68 71;
14535 144 49 0;
15764 144 64 62;
15840 144 68 0;
16329 144 63 55;
16432 144 64 0;
16978 144 62 56;
17069 144 63 0;
18288 144 53 65;
18955 144 51 68;
19044 144 53 0;
19897 144 51 0;
20732 144 33 87;
21854 144 36 54;
21936 144 33 0;
22293 144 38 64;
22449 144 36 0;
22627 144 40 46;
22721 144 38 0;
22991 144 37 57;
23129 144 40 0;
23469 144 39 48;
23665 144 37 0;
24338 144 62 0;
24742 144 39 0;
24794 144 38 45;
24806 144 64 65;
25253 144 65 52;
25531 144 67 62;
25589 144 65 0;
25791 144 64 0;
26195 144 36 75;
26255 144 38 0;
27482 144 67 0;
27634 144 36 0;
27982 144 35 80;
29223 144 33 91;
29228 144 35 0;
29547 144 59 70;
29877 144 57 47;
30000 144 59 0;
30077 144 33 0;
30236 144 40 68;
31587 144 41 77;
31604 144 40 0;
31604 144 60 78;
31656 144 57 0;
32031 144 61 67;
32033 144 42 56;
32100 144 41 0;
32103 144 60 0;
33866 144 42 0;
33880 144 61 0;
33894 144 57 63;
33896 144 45 55;
33908 144 47 61;
34206 144 47 0;
34980 144 43 73;
35016 144 59 71;
35024 144 45 0;
35025 144 60 61;
35051 144 57 0;
35197 144 60 0;
36587 144 43 0;
36675 144 59 0;
36930 144 41 74;
36942 144 45 76;
39445 144 41 0;
39449 144 45 0;
<Beautiful>
7101 144 60 32;
7454 144 64 20;
7808 144 60 0;
8690 144 67 51;
8807 144 64 0;
9091 144 65 46;
9149 144 67 0;
9642 144 62 34;
10648 144 65 0;
10852 144 62 0;
10972 144 68 63;
11297 144 66 64;
11538 144 68 0;
11723 144 65 52;
11853 144 66 0;
13114 144 71 63;
13184 144 65 0;
13424 144 69 49;
13482 144 71 0;
13652 144 67 65;
13790 144 69 0;
13995 144 65 44;
14108 144 67 0;
14901 144 65 0;
15117 144 60 56;
16307 144 60 0;
16313 144 65 53;
16636 144 64 49;
16672 144 65 0;
16955 144 62 49;
17089 144 64 0;
17957 144 62 0;
18208 144 71 59;
18559 144 69 53;
18651 144 71 0;
19010 144 67 60;
19017 144 65 57;
19153 144 65 0;
19505 144 69 0;
20019 144 67 0;
20409 144 65 67;
21524 144 69 41;
21563 144 65 0;
21787 144 67 70;
21861 144 69 0;
22068 144 64 51;
22135 144 67 0;
23453 144 66 65;
23533 144 64 0;
24511 144 62 48;
24553 144 66 0;
24915 144 69 48;
25119 144 62 0;
25240 144 67 52;
25334 144 69 0;
25647 144 65 42;
25719 144 67 0;
26639 144 74 61;
26739 144 65 0;
27532 144 72 57;
27573 144 74 0;
27845 144 71 55;
27944 144 72 0;
28216 144 69 32;
28270 144 71 0;
29008 144 65 59;
29108 144 69 0;
30250 144 64 50;
30290 144 65 0;
31133 144 71 58;
31156 144 64 0;
32211 144 71 0;
32449 144 65 57;
32457 144 67 62;
34375 144 67 0;
34385 144 65 0;
***3 1 19 1***
<Positive feeling>
6962 144 64 55;
6963 144 71 66;
6974 144 68 54;
7811 144 71 0;
7821 144 68 0;
7828 144 64 0;
8247 144 73 62;
8255 144 64 58;
8280 144 69 55;
8669 144 73 0;
8706 144 69 0;
8758 144 64 0;
9120 144 64 75;
9127 144 71 64;
9129 144 68 57;
9190 144 68 0;
9199 144 71 0;
9210 144 64 0;
9404 144 71 66;
9405 144 64 78;
9410 144 68 65;
9632 144 71 0;
9636 144 68 0;
9646 144 64 0;
9955 144 63 77;
9980 144 66 68;
9994 144 71 66;
10117 144 66 0;
10124 144 63 0;
10169 144 71 0;
10543 144 64 60;
10557 144 68 60;
10558 144 71 50;
11014 144 71 0;
11027 144 64 0;
11031 144 68 0;
11304 144 64 72;
11318 144 68 58;
11329 144 71 69;
11374 144 68 0;
11383 144 64 0;
11391 144 71 0;
11709 144 72 63;
11713 144 65 58;
11714 144 69 52;
11718 144 62 62;
12029 144 69 0;
12054 144 65 0;
12058 144 62 0;
12064 144 72 0;
12268 144 65 73;
12272 144 62 64;
12283 144 69 56;
12284 144 72 73;
12357 144 65 0;
12374 144 62 0;
12381 144 72 0;
12414 144 69 0;
12578 144 73 71;
12581 144 66 79;
12584 144 69 59;
12595 144 62 70;
12839 144 66 0;
12866 144 69 0;
12867 144 62 0;
12870 144 73 0;
13079 144 62 70;
13081 144 73 79;
13082 144 66 84;
13096 144 69 60;
13156 144 66 0;
13164 144 69 0;
13171 144 73 0;
13186 144 62 0;
13405 144 62 66;
13407 144 67 63;
13418 144 74 58;
13431 144 69 53;
14038 144 67 0;
14067 144 62 0;
14138 144 74 0;
14144 144 69 0;
14536 144 66 38;
14567 144 62 41;
14570 144 73 49;
14595 144 69 37;
15201 144 62 0;
15211 144 66 0;
15238 144 73 0;
15244 144 69 0;
15634 144 68 49;
15654 144 64 29;
15664 144 71 64;
15665 144 76 60;
16707 144 68 0;
16710 144 64 0;
16736 144 76 0;
16739 144 71 0;
17227 144 68 65;
17230 144 64 65;
17246 144 71 54;
17252 144 76 58;
17328 144 68 0;
17338 144 64 0;
17352 144 71 0;
17375 144 76 0;
17727 144 73 55;
17728 144 64 49;
17741 144 76 50;
17746 144 69 42;
18216 144 73 0;
18224 144 64 0;
18232 144 69 0;
18233 144 76 0;
18459 144 64 69;
18461 144 76 60;
18465 144 73 61;
18469 144 69 59;
18537 144 69 0;
18543 144 73 0;
18558 144 64 0;
18573 144 76 0;
18752 144 64 69;
18760 144 68 61;
18768 144 71 59;
18775 144 76 58;
18918 144 68 0;
18962 144 64 0;
18965 144 71 0;
18966 144 76 0;
19272 144 62 66;
19278 144 66 65;
19323 144 69 49;
19332 144 76 58;
19373 144 66 0;
19377 144 62 0;
19386 144 69 0;
19399 144 76 0;
19799 144 64 65;
19802 144 68 58;
19842 144 71 50;
19842 144 76 46;
20443 144 71 0;
20506 144 74 56;
20540 144 76 0;
20639 144 73 81;
20640 144 74 0;
20739 144 73 0;
20762 144 71 45;
21249 144 68 0;
21264 144 71 0;
21265 144 69 57;
21739 144 71 65;
21744 144 69 0;
22014 144 71 0;
22018 144 68 60;
22106 144 68 0;
22125 144 69 54;
22221 144 71 70;
22247 144 69 0;
22474 144 71 0;
22476 144 68 61;
22544 144 68 0;
22570 144 69 60;
22687 144 71 65;
22690 144 69 0;
22967 144 71 0;
22970 144 72 78;
23214 144 71 80;
23240 144 72 0;
23459 144 69 51;
23461 144 71 0;
23790 144 69 0;
23798 144 68 56;
24005 144 64 0;
24257 144 64 75;
24348 144 64 0;
24522 144 64 75;
24615 144 64 0;
24828 144 64 55;
25074 144 64 0;
25083 144 59 68;
25198 144 59 0;
25206 144 60 67;
25330 144 62 65;
25333 144 60 0;
25604 144 62 0;
25619 144 64 62;
25849 144 64 0;
25907 144 59 73;
26249 144 68 0;
26394 144 68 67;
26554 144 68 0;
26609 144 66 74;
26795 144 66 0;
26837 144 68 53;
27080 144 68 0;
27128 144 64 60;
27211 144 66 78;
27216 144 64 0;
27319 144 68 53;
27347 144 66 0;
27553 144 68 0;
27584 144 69 58;
27816 144 69 0;
27848 144 66 62;
27866 144 71 65;
27927 144 59 0;
28110 144 71 0;
28129 144 69 39;
28206 144 69 0;
28211 144 71 80;
28341 144 73 73;
28345 144 71 0;
28551 144 66 0;
28578 144 68 82;
28850 144 69 66;
28851 144 68 0;
29050 144 73 0;
29082 144 75 91;
29387 144 71 86;
29443 144 69 0;
29576 144 75 0;
29604 144 76 77;
29851 144 73 78;
29874 144 71 0;
30060 144 76 0;
30061 144 78 97;
30298 144 78 0;
30314 144 80 95;
30318 144 73 0;
30319 144 75 93;
30587 144 76 73;
30593 144 80 0;
30628 144 81 84;
31103 144 75 0;
31111 144 74 84;
31555 144 81 0;
31567 144 83 80;
31867 144 81 78;
31904 144 83 0;
31905 144 76 0;
32096 144 80 89;
32133 144 81 0;
32305 144 78 75;
32308 144 80 0;
32524 144 76 90;
32528 144 78 0;
32663 144 74 0;
32746 144 75 84;
32783 144 76 0;
32935 144 73 72;
32943 144 75 0;
33222 144 71 70;
33377 144 73 0;
33419 144 76 80;
33616 144 75 71;
33624 144 76 0;
33767 144 71 0;
33807 144 73 67;
33829 144 75 0;
34028 144 73 0;
34044 144 71 68;
34241 144 71 0;
34288 144 69 44;
34516 144 68 49;
34537 144 69 0;
34726 144 68 0;
34757 144 66 51;
35037 144 66 0;
35090 144 68 51;
35099 144 64 59;
35338 144 68 0;
35384 144 64 0;
35804 144 68 65;
35812 144 71 59;
35821 144 64 68;
35868 144 71 0;
35877 144 68 0;
35900 144 64 0;
36121 144 73 58;
36135 144 64 58;
36142 144 69 58;
36312 144 69 0;
36319 144 73 0;
36369 144 64 0;
36635 144 64 61;
36651 144 68 58;
36656 144 71 40;
37063 144 71 0;
37065 144 64 0;
37096 144 68 0;
37363 144 66 67;
37461 144 68 77;
37502 144 66 0;
37572 144 69 56;
37582 144 68 0;
37673 144 69 0;
37831 144 66 62;
37904 144 68 71;
37947 144 66 0;
38096 144 68 0;
38575 144 69 32;
38881 144 69 0;
39210 144 69 38;
39468 144 68 61;
39475 144 69 0;
39952 144 64 47;
40025 144 68 0;
40246 144 66 58;
40300 144 66 0;
40305 144 68 75;
40425 144 68 0;
40444 144 69 73;
40643 144 69 0;
40652 144 71 90;
40845 144 71 0;
40879 144 73 93;
40888 144 66 78;
40910 144 64 0;
41063 144 73 0;
41093 144 69 69;
41341 144 69 0;
41351 144 76 91;
41363 144 66 0;
41376 144 68 82;
41810 144 68 0;
41827 144 69 70;
42160 144 71 70;
42174 144 69 0;
42244 144 69 83;
42250 144 71 0;
42492 144 68 107;
42519 144 69 0;
42720 144 64 95;
42871 144 68 0;
42917 144 69 80;
43172 144 57 100;
43216 144 64 0;
43218 144 69 0;
43432 144 69 73;
43445 144 76 0;
43528 144 69 0;
43560 144 68 93;
43716 144 66 104;
43724 144 68 0;
43933 144 66 0;
43937 144 68 77;
44157 144 68 0;
44179 144 64 83;
44407 144 64 0;
44427 144 62 83;
44669 144 61 81;
44681 144 62 0;
44916 144 61 0;
44940 144 64 81;
45226 144 59 91;
45247 144 64 0;
45274 144 57 0;
45788 144 57 92;
45906 144 59 0;
46086 144 56 104;
46306 144 57 0;
46407 144 56 0;
46416 144 57 94;
46669 144 52 84;
46892 144 52 0;
46899 144 49 91;
47090 144 49 0;
47125 144 52 95;
47382 144 52 0;
47388 144 45 83;
47391 144 47 87;
47582 144 47 0;
48136 144 47 80;
48145 144 45 0;
48227 144 48 77;
48262 144 47 0;
48330 144 50 87;
48359 144 48 0;
48958 144 57 0;
49071 144 50 0;
49313 144 51 93;
49332 144 55 80;
49333 144 58 95;
49334 144 63 85;
49816 144 63 0;
49829 144 58 0;
49853 144 51 0;
49881 144 55 0;
50279 144 50 94;
50283 144 57 94;
50287 144 55 80;
50293 144 62 84;
50888 144 55 0;
50906 144 62 0;
50907 144 50 0;
50917 144 57 0;
51325 144 54 60;
51327 144 50 80;
51333 144 62 64;
51349 144 57 80;
52013 144 57 0;
52080 144 62 0;
52082 144 50 0;
52094 144 54 0;
52758 144 56 48;
52780 144 59 73;
52786 144 52 69;
52960 144 56 0;
52964 144 59 0;
52982 144 52 0;
53258 144 52 68;
53259 144 61 71;
53267 144 57 68;
53766 144 61 0;
53789 144 57 0;
53806 144 52 0;
54235 144 59 65;
54236 144 56 56;
54242 144 52 60;
54734 144 59 0;
54756 144 52 0;
54763 144 56 0;
55229 144 51 82;
55230 144 54 79;
55233 144 59 95;
55242 144 47 79;
56581 144 51 0;
56588 144 59 0;
56589 144 54 0;
56701 144 47 0;
57259 144 52 88;
57261 144 48 90;
57262 144 55 88;
57262 144 60 86;
58477 144 57 78;
58495 144 55 0;
58711 144 55 65;
58737 144 57 0;
58756 144 52 0;
58931 144 53 69;
58954 144 55 0;
59257 144 53 0;
59258 144 55 70;
59659 144 52 60;
59667 144 55 0;
59878 144 53 73;
59898 144 52 0;
60192 144 50 64;
60203 144 60 0;
60213 144 53 0;
60540 144 52 81;
60550 144 50 0;
60866 144 48 0;
61341 144 47 76;
61342 144 44 64;
61815 144 40 66;
61901 144 52 0;
62113 144 52 73;
62348 144 47 0;
62380 144 50 81;
62417 144 52 0;
62606 144 48 73;
62611 144 50 0;
62832 144 48 0;
62845 144 50 71;
63051 144 50 0;
63074 144 47 56;
63364 144 47 0;
63382 144 48 83;
63617 144 48 0;
63617 144 52 74;
63717 144 40 0;
63835 144 52 0;
63911 144 55 65;
64554 144 53 76;
64583 144 55 0;
64787 144 52 68;
64818 144 53 0;
64985 144 50 65;
64986 144 52 0;
65277 144 50 0;
65323 144 52 73;
65548 144 56 82;
65569 144 52 0;
65740 144 56 0;
65761 144 59 77;
65763 144 44 0;
66400 144 57 45;
66406 144 59 0;
66614 144 56 78;
66640 144 57 0;
66821 144 56 0;
66822 144 57 73;
67060 144 57 0;
67071 144 52 80;
67088 144 59 73;
67266 144 59 0;
67275 144 57 74;
67486 144 59 83;
67494 144 57 0;
67660 144 61 82;
67673 144 59 0;
67929 144 61 0;
67974 144 63 71;
67976 144 56 79;
68158 144 63 0;
68176 144 61 71;
68365 144 61 0;
68371 144 63 84;
68531 144 63 0;
68537 144 64 97;
68811 144 64 0;
68816 144 66 93;
68823 144 59 74;
68833 144 56 0;
68887 144 52 0;
68982 144 66 0;
69001 144 64 92;
69151 144 64 0;
69152 144 66 107;
69292 144 68 87;
69309 144 66 0;
69503 144 61 89;
69513 144 68 0;
69530 144 69 72;
69558 144 59 0;
69689 144 68 89;
69700 144 69 0;
69831 144 68 0;
69852 144 69 81;
70071 144 69 0;
70078 144 71 86;
70390 144 61 0;
70398 144 71 0;
70399 144 73 89;
70418 144 64 95;
71306 144 73 0;
71308 144 68 85;
71322 144 71 95;
71898 144 71 0;
72005 144 68 0;
72034 144 64 0;
72214 144 73 84;
72226 144 64 84;
72228 144 69 73;
72368 144 69 0;
72369 144 73 0;
72383 144 64 0;
72682 144 68 75;
72685 144 71 86;
72688 144 64 76;
73094 144 68 0;
73094 144 64 0;
73126 144 71 0;
74023 144 59 56;
74026 144 63 49;
74036 144 66 60;
74056 144 71 60;
74435 144 66 0;
74454 144 63 0;
74455 144 71 0;
74485 144 59 0;
75044 144 59 47;
75067 144 64 42;
75069 144 68 47;
75080 144 71 63;
75615 144 64 0;
75619 144 71 0;
75622 144 59 0;
75623 144 68 0;
76041 144 61 58;
76047 144 70 64;
76056 144 64 61;
76060 144 67 65;
77483 144 64 0;
77514 144 67 0;
77520 144 70 0;
77532 144 61 0;
78006 144 66 64;
78010 144 69 54;
78011 144 64 56;
78015 144 62 53;
79045 144 66 0;
79108 144 69 0;
79209 144 66 82;
79413 144 66 0;
79429 144 67 70;
79624 144 67 0;
79629 144 69 70;
79712 144 62 0;
79928 144 62 20;
79995 144 69 0;
80000 144 71 65;
80203 144 62 0;
80249 144 71 0;
80249 144 68 73;
80431 144 68 0;
80470 144 71 62;
80676 144 71 0;
80682 144 76 70;
80871 144 76 0;
81004 144 68 50;
81065 144 76 57;
81247 144 74 63;
81262 144 76 0;
81421 144 72 73;
81431 144 74 0;
81611 144 71 79;
81614 144 72 0;
81867 144 71 0;
81903 144 72 71;
82025 144 68 0;
82148 144 69 55;
82151 144 72 0;
82323 144 68 74;
82332 144 69 0;
82471 144 68 0;
82501 144 69 60;
82699 144 69 0;
82741 144 71 73;
82743 144 68 73;
82896 144 71 0;
82924 144 69 68;
83043 144 69 0;
83100 144 71 91;
83245 144 76 84;
83250 144 71 0;
83650 144 64 0;
83651 144 76 0;
83659 144 81 106;
83663 144 71 62;
83664 144 69 52;
83728 144 68 0;
83817 144 71 0;
84052 144 80 70;
84081 144 81 0;
84330 144 80 0;
84340 144 76 80;
84599 144 76 0;
84610 144 80 110;
84836 144 80 0;
84855 144 76 70;
85066 144 76 0;
85066 144 74 73;
85308 144 74 0;
85318 144 76 69;
85532 144 76 0;
85554 144 72 66;
85834 144 72 0;
85872 144 71 53;
86178 144 71 0;
86222 144 74 70;
86288 144 69 0;
86504 144 74 0;
86515 144 68 67;
86520 144 72 73;
86525 144 64 66;
86617 144 71 73;
86621 144 72 0;
86704 144 71 0;
86711 144 72 90;
86803 144 71 80;
86821 144 72 0;
86898 144 69 59;
86914 144 71 0;
86987 144 68 0;
87162 144 71 71;
87163 144 69 0;
87435 144 71 0;
87535 144 68 61;
87849 144 64 0;
87855 144 68 0;
88263 144 68 47;
88268 144 71 63;
88276 144 64 48;
88556 144 71 0;
88558 144 68 0;
88579 144 64 0;
88866 144 73 56;
88876 144 64 57;
88885 144 69 48;
89073 144 73 0;
89080 144 69 0;
89120 144 64 0;
89458 144 71 62;
89461 144 68 65;
89472 144 64 63;
89649 144 64 0;
89654 144 71 0;
89663 144 68 0;
90027 144 63 57;
90036 144 66 72;
90048 144 71 58;
90049 144 59 59;
90293 144 66 0;
90322 144 63 0;
90330 144 59 0;
90335 144 71 0;
90760 144 64 57;
90764 144 60 62;
90766 144 72 61;
90776 144 67 62;
91303 144 60 0;
91306 144 72 0;
91322 144 64 0;
91323 144 67 0;
91865 144 66 36;
91876 144 63 37;
91881 144 59 53;
91881 144 71 29;
92532 144 66 0;
92543 144 63 0;
92551 144 71 0;
92588 144 59 0;
93137 144 71 53;
93147 144 68 55;
93172 144 64 59;
93831 144 52 51;
93840 144 56 59;
93850 144 59 64;
97067 144 56 0;
97069 144 68 0;
97070 144 59 0;
97072 144 52 0;
97073 144 71 0;
97076 144 64 0;
<Negative feeling>
4108 144 60 84;
4115 144 66 107;
4120 144 64 87;
4123 144 70 87;
5595 144 70 0;
5600 144 69 74;
5631 144 66 0;
6539 144 68 81;
6573 144 69 0;
7091 144 59 83;
7092 144 71 84;
7149 144 60 0;
7653 144 68 0;
7768 144 68 95;
8165 144 69 71;
8181 144 71 0;
8191 144 68 0;
8432 144 71 104;
8464 144 69 0;
8681 144 60 73;
8691 144 72 100;
8715 144 71 0;
8719 144 59 0;
8894 144 72 0;
8908 144 69 83;
9083 144 72 112;
9113 144 69 0;
9266 144 76 95;
9292 144 72 0;
9603 144 76 0;
9608 144 77 97;
9659 144 60 0;
9963 144 76 106;
10011 144 77 0;
10225 144 74 94;
10228 144 76 0;
10539 144 73 110;
10541 144 69 70;
10572 144 74 0;
10643 144 64 0;
10886 144 74 80;
10890 144 76 73;
10897 144 73 0;
10933 144 76 0;
11239 144 73 79;
11275 144 74 0;
11658 144 71 80;
11662 144 73 0;
11669 144 68 74;
11762 144 69 0;
12199 144 70 99;
12235 144 71 0;
12766 144 68 0;
12771 144 67 86;
12787 144 69 73;
12795 144 70 0;
13235 144 66 93;
13239 144 68 81;
13258 144 67 0;
13285 144 69 0;
13467 144 66 0;
13479 144 65 84;
13483 144 68 0;
13486 144 67 77;
13698 144 63 81;
13707 144 65 0;
13721 144 66 99;
13731 144 67 0;
13989 144 63 0;
13992 144 66 0;
13995 144 64 86;
14002 144 65 97;
15197 144 62 68;
15216 144 64 0;
16539 144 61 15;
16540 144 62 0;
16552 144 64 37;
16593 144 65 0;
17513 144 60 43;
17519 144 62 60;
17530 144 61 0;
17557 144 64 0;
17972 144 58 58;
17996 144 62 0;
18002 144 65 59;
18052 144 60 0;
18432 144 62 55;
18451 144 65 0;
18905 144 61 62;
18945 144 62 0;
20117 144 57 44;
20140 144 58 0;
20990 144 59 56;
21014 144 61 0;
21972 144 61 13;
21990 144 59 0;
23284 144 57 0;
23676 144 61 0;
24609 144 66 104;
24611 144 64 91;
24617 144 60 87;
24619 144 70 99;
26806 144 63 70;
26847 144 65 65;
26850 144 70 0;
26853 144 64 0;
26866 144 69 68;
26889 144 66 0;
27779 144 67 84;
27784 144 65 0;
27816 144 69 0;
28279 144 65 80;
28308 144 67 0;
28515 144 67 100;
28535 144 65 0;
28686 144 69 80;
28712 144 67 0;
28882 144 69 0;
28883 144 65 108;
28893 144 62 74;
28908 144 63 0;
28931 144 60 0;
29309 144 64 91;
29333 144 61 53;
29355 144 65 0;
29396 144 62 0;
30112 144 60 47;
30126 144 61 0;
30137 144 62 73;
30179 144 64 0;
31125 144 58 74;
31156 144 60 0;
31986 144 59 83;
31989 144 60 98;
31995 144 58 0;
32033 144 62 0;
32811 144 57 79;
32821 144 59 0;
33071 144 59 80;
33092 144 60 0;
33329 144 58 104;
33344 144 59 0;
33596 144 58 0;
33607 144 59 88;
34051 144 59 0;
34053 144 55 87;
34057 144 60 87;
34228 144 55 0;
34538 144 62 86;
34560 144 60 0;
34836 144 64 84;
34837 144 62 0;
35045 144 59 84;
35062 144 64 0;
35462 144 53 91;
36341 144 56 61;
36364 144 52 81;
36393 144 53 0;
36450 144 57 0;
37149 144 59 0;
37149 144 57 78;
37531 144 59 71;
37564 144 57 0;
38737 144 56 0;
39205 144 57 58;
39253 144 59 0;
39362 144 52 0;
39606 144 57 0;
39985 144 57 33;
42320 144 51 78;
42333 144 44 50;
43178 144 56 79;
43196 144 57 0;
43981 144 63 72;
45090 144 62 70;
45105 144 63 0;
45312 144 62 0;
45312 144 61 66;
45455 144 61 0;
45477 144 60 75;
45657 144 59 72;
45690 144 60 0;
45870 144 58 84;
45904 144 59 0;
46027 144 56 0;
46259 144 58 0;
46276 144 56 72;
46898 144 55 54;
46900 144 56 0;
47388 144 54 61;
47417 144 55 0;
47865 144 51 0;
47888 144 54 0;
47891 144 55 60;
47904 144 52 70;
47911 144 44 0;
48410 144 59 77;
48417 144 55 0;
48698 144 59 0;
48727 144 62 79;
48936 144 60 83;
48952 144 55 61;
48977 144 62 0;
49257 144 60 0;
49262 144 59 84;
50127 144 57 60;
50130 144 59 0;
50459 144 54 79;
50463 144 57 0;
50475 144 59 72;
50501 144 55 0;
50517 144 52 0;
50739 144 60 77;
50754 144 59 0;
50964 144 60 0;
50964 144 62 80;
51124 144 62 0;
51135 144 59 84;
51465 144 59 0;
51466 144 57 75;
51473 144 55 77;
51474 144 54 0;
52196 144 54 58;
52242 144 55 0;
52858 144 53 65;
52871 144 56 60;
52895 144 54 0;
52932 144 57 0;
53467 144 56 0;
53493 144 55 57;
54046 144 55 0;
54047 144 53 0;
54539 144 52 77;
54555 144 48 91;
54560 144 60 91;
54561 144 55 83;
54563 144 57 97;
56094 144 60 0;
56116 144 57 0;
56124 144 48 0;
56140 144 52 0;
56142 144 55 0;
56905 144 60 84;
56905 144 64 86;
56913 144 65 95;
56915 144 69 80;
57362 144 65 0;
57382 144 69 0;
57778 144 66 116;
57781 144 70 107;
60422 144 70 0;
60443 144 69 69;
60448 144 66 0;
60905 144 67 50;
60910 144 69 0;
60941 144 60 0;
61150 144 66 75;
61188 144 67 0;
61360 144 65 78;
61371 144 64 0;
61376 144 66 0;
61411 144 60 12;
61571 144 64 83;
61601 144 65 0;
61786 144 63 78;
61798 144 64 0;
62008 144 63 0;
62028 144 62 78;
62068 144 60 0;
62384 144 61 59;
62406 144 62 0;
62950 144 61 0;
62958 144 60 80;
63125 144 60 0;
63469 144 64 90;
63470 144 66 101;
63472 144 70 89;
63478 144 60 85;
64149 144 66 0;
64168 144 69 70;
64181 144 70 0;
64448 144 67 56;
64451 144 69 0;
64596 144 66 79;
64602 144 67 0;
64736 144 66 0;
64751 144 65 86;
64803 144 64 0;
64913 144 63 87;
64940 144 65 0;
65274 144 63 0;
65282 144 64 77;
65846 144 61 73;
65888 144 60 0;
66320 144 61 0;
66346 144 60 68;
67120 144 58 79;
67353 144 60 0;
67874 144 58 0;
68149 144 58 64;
69322 144 58 0;
69343 144 57 36;
69699 144 64 0;
70035 144 57 0;
70485 144 57 39;
70512 144 64 33;
70520 144 60 41;
71085 144 64 0;
71125 144 57 0;
71149 144 60 0;
71557 144 55 28;
71557 144 60 45;
71608 144 65 39;
72721 144 59 36;
72745 144 60 0;
73399 144 59 0;
73407 144 65 0;
73411 144 55 0;
73840 144 64 55;
73843 144 60 44;
73847 144 55 40;
73852 144 52 49;
74590 144 60 0;
74636 144 52 0;
74646 144 55 0;
74698 144 64 0;
74931 144 54 35;
74972 144 62 64;
74987 144 57 46;
75004 144 50 18;
76037 144 60 51;
76071 144 62 0;
76517 144 54 0;
76547 144 57 0;
76568 144 60 0;
76576 144 50 0;
77210 144 53 38;
77234 144 50 33;
77254 144 59 49;
77262 144 55 42;
78764 144 59 0;
78775 144 50 0;
78776 144 53 0;
78797 144 55 0;
79361 144 54 87;
79365 144 50 77;
79378 144 58 104;
79386 144 55 92;
80177 144 53 83;
80188 144 57 94;
80207 144 55 0;
80235 144 54 0;
80272 144 58 0;
80644 144 51 95;
80645 144 55 85;
80676 144 57 0;
80703 144 53 0;
81003 144 51 0;
81014 144 54 107;
81015 144 52 87;
81042 144 55 0;
81294 144 53 110;
81300 144 54 0;
81340 144 50 0;
82647 144 52 0;
82691 144 53 0;
83254 144 54 73;
83264 144 58 67;
83268 144 48 70;
83270 144 52 67;
87768 144 54 0;
87768 144 58 0;
87777 144 52 0;
87786 144 48 0;
<Ugly>
27512 144 61 13;
27553 144 62 33;
27569 144 64 35;
27641 144 64 0;
27670 144 62 0;
27693 144 61 0;
27905 144 61 35;
27934 144 62 49;
27938 144 66 29;
27946 144 64 51;
27947 144 69 31;
27953 144 65 62;
27959 144 67 49;
28015 144 66 0;
28019 144 67 0;
28028 144 65 0;
28051 144 64 0;
28069 144 69 0;
28072 144 62 0;
28097 144 61 0;
28246 144 61 24;
28275 144 66 39;
28280 144 69 38;
28281 144 62 50;
28282 144 64 59;
28285 144 70 42;
28286 144 65 73;
28288 144 68 40;
28289 144 67 60;
28356 144 68 0;
28357 144 70 0;
28370 144 66 0;
28377 144 65 0;
28378 144 67 0;
28384 144 64 0;
28393 144 62 0;
28400 144 61 0;
28401 144 69 0;
28596 144 61 40;
28611 144 66 49;
28621 144 69 39;
28623 144 62 53;
28629 144 64 60;
28630 144 68 40;
28631 144 67 59;
28631 144 65 71;
28696 144 68 0;
28717 144 66 0;
28719 144 65 0;
28723 144 67 0;
28727 144 64 0;
28742 144 62 0;
28749 144 69 0;
28754 144 61 0;
28922 144 61 38;
28936 144 66 49;
28949 144 68 51;
28949 144 69 41;
28954 144 62 52;
28954 144 70 50;
28956 144 64 60;
28958 144 67 60;
28959 144 65 72;
29015 144 70 0;
29025 144 68 0;
29045 144 66 0;
29051 144 65 0;
29055 144 67 0;
29063 144 64 0;
29077 144 62 0;
29078 144 61 0;
29083 144 69 0;
29257 144 61 32;
29272 144 66 47;
29277 144 69 39;
29283 144 68 45;
29285 144 62 51;
29286 144 64 60;
29288 144 65 70;
29288 144 70 46;
29289 144 67 59;
29352 144 68 0;
29353 144 70 0;
29361 144 66 0;
29381 144 65 0;
29382 144 67 0;
29389 144 64 0;
29400 144 62 0;
29406 144 61 0;
29410 144 69 0;
29579 144 61 26;
29599 144 69 36;
29603 144 66 43;
29611 144 62 49;
29615 144 64 57;
29615 144 65 62;
29616 144 67 53;
29620 144 68 35;
29679 144 68 0;
29697 144 66 0;
29700 144 65 0;
29704 144 67 0;
29709 144 64 0;
29723 144 62 0;
29740 144 69 0;
29747 144 61 0;
29895 144 61 28;
29916 144 69 36;
29922 144 66 42;
29927 144 62 50;
29928 144 65 65;
29929 144 64 59;
29930 144 67 56;
30019 144 66 0;
30026 144 65 0;
30027 144 67 0;
30032 144 64 0;
30042 144 62 0;
30059 144 69 0;
30066 144 61 0;
30236 144 61 28;
30254 144 66 48;
30255 144 69 34;
30259 144 68 48;
30262 144 70 48;
30264 144 65 69;
30265 144 64 63;
30267 144 62 54;
30267 144 67 59;
30337 144 70 0;
30344 144 68 0;
30356 144 66 0;
30366 144 67 0;
30367 144 65 0;
30369 144 64 0;
30374 144 62 0;
30393 144 69 0;
30397 144 61 0;
30568 144 61 30;
30577 144 69 34;
30584 144 66 48;
30592 144 62 50;
30593 144 64 56;
30593 144 65 60;
30594 144 68 43;
30595 144 67 52;
30650 144 68 0;
30664 144 66 0;
30675 144 65 0;
30676 144 67 0;
30680 144 64 0;
30691 144 62 0;
30708 144 61 0;
30714 144 69 0;
30877 144 61 28;
30892 144 66 45;
30895 144 68 43;
30895 144 69 32;
30896 144 70 44;
30905 144 65 58;
30907 144 64 54;
30908 144 67 52;
30910 144 62 46;
30975 144 66 0;
30981 144 68 0;
30982 144 67 0;
30983 144 65 0;
30987 144 70 0;
30990 144 64 0;
30999 144 62 0;
31004 144 61 0;
31023 144 69 0;
31201 144 61 31;
31215 144 69 33;
31217 144 66 47;
31224 144 68 46;
31225 144 65 67;
31228 144 64 60;
31228 144 67 57;
31229 144 62 52;
31230 144 70 44;
31289 144 70 0;
31296 144 68 0;
31302 144 66 0;
31320 144 65 0;
31321 144 67 0;
31322 144 64 0;
31330 144 62 0;
31332 144 61 0;
31349 144 69 0;
31529 144 61 30;
31540 144 69 34;
31544 144 66 48;
31547 144 62 50;
31549 144 68 47;
31550 144 65 64;
31551 144 64 58;
31554 144 67 55;
31557 144 70 41;
31605 144 70 0;
31616 144 68 0;
31622 144 66 0;
31645 144 67 0;
31647 144 65 0;
31650 144 61 0;
31652 144 64 0;
31662 144 62 0;
31676 144 69 0;
31844 144 61 27;
31857 144 69 33;
31860 144 62 49;
31862 144 65 60;
31864 144 64 56;
31865 144 66 38;
31866 144 67 60;
31942 144 66 0;
31960 144 65 0;
31960 144 67 0;
31964 144 64 0;
31973 144 62 0;
31973 144 61 0;
31986 144 69 0;
32157 144 61 26;
32173 144 69 39;
32177 144 66 43;
32178 144 62 50;
32179 144 65 65;
32180 144 64 59;
32181 144 67 61;
32185 144 68 39;
32254 144 66 0;
32254 144 68 0;
32278 144 67 0;
32279 144 65 0;
32282 144 64 0;
32286 144 61 0;
32290 144 62 0;
32302 144 69 0;
32475 144 61 29;
32495 144 69 38;
32499 144 66 42;
32504 144 65 62;
32506 144 67 57;
32507 144 62 50;
32507 144 64 59;
32584 144 66 0;
32604 144 65 0;
32606 144 67 0;
32609 144 64 0;
32616 144 62 0;
32627 144 61 0;
32631 144 69 0;
32787 144 61 25;
32813 144 69 36;
32816 144 66 42;
32818 144 64 59;
32818 144 65 62;
32819 144 62 52;
32820 144 67 59;
32895 144 66 0;
32916 144 67 0;
32917 144 65 0;
32922 144 64 0;
32931 144 62 0;
32941 144 61 0;
32941 144 69 0;
33111 144 61 24;
33125 144 69 37;
33128 144 62 51;
33129 144 65 63;
33130 144 64 59;
33132 144 67 59;
33133 144 66 46;
33133 144 68 49;
33134 144 70 50;
33198 144 66 0;
33201 144 68 0;
33204 144 70 0;
33223 144 67 0;
33225 144 61 0;
33225 144 65 0;
33230 144 64 0;
33237 144 62 0;
33248 144 69 0;
33409 144 61 26;
33429 144 69 35;
33430 144 62 50;
33431 144 66 44;
33433 144 64 57;
33434 144 65 62;
33436 144 67 58;
33440 144 68 40;
33504 144 68 0;
33513 144 66 0;
33525 144 67 0;
33526 144 65 0;
33530 144 64 0;
33538 144 62 0;
33543 144 61 0;
33548 144 69 0;
33723 144 61 27;
33742 144 66 48;
33745 144 68 51;
33746 144 62 54;
33747 144 69 39;
33749 144 64 62;
33750 144 65 71;
33750 144 70 51;
33752 144 67 64;
33827 144 70 0;
33832 144 68 0;
33832 144 66 0;
33849 144 65 0;
33850 144 67 0;
33851 144 64 0;
33855 144 61 0;
33858 144 62 0;
33868 144 69 0;
34040 144 61 31;
34057 144 62 55;
34058 144 66 47;
34060 144 64 61;
34061 144 69 40;
34062 144 65 70;
34062 144 67 65;
34063 144 68 48;
34131 144 68 0;
34135 144 66 0;
34157 144 65 0;
34159 144 64 0;
34159 144 67 0;
34163 144 61 0;
34168 144 62 0;
34176 144 69 0;
34350 144 61 30;
34365 144 66 49;
34366 144 69 41;
34371 144 62 53;
34372 144 67 62;
34373 144 65 70;
34373 144 68 55;
34374 144 64 61;
34378 144 70 51;
34446 144 70 0;
34458 144 68 0;
34462 144 66 0;
34470 144 65 0;
34472 144 64 0;
34477 144 67 0;
34479 144 62 0;
34485 144 61 0;
34494 144 69 0;
34652 144 61 37;
34667 144 66 46;
34671 144 62 56;
34672 144 69 40;
34673 144 68 49;
34675 144 64 63;
34675 144 65 73;
34676 144 67 65;
34680 144 70 46;
34734 144 70 0;
34745 144 68 0;
34750 144 66 0;
34772 144 65 0;
34775 144 61 0;
34776 144 64 0;
34776 144 67 0;
34782 144 62 0;
34794 144 69 0;
34959 144 61 33;
34974 144 66 47;
34977 144 68 49;
34979 144 69 36;
34980 144 62 52;
34981 144 70 49;
34982 144 64 58;
34983 144 65 66;
34984 144 67 59;
35052 144 70 0;
35055 144 68 0;
35055 144 66 0;
35070 144 65 0;
35073 144 64 0;
35073 144 67 0;
35080 144 61 0;
35080 144 62 0;
35094 144 69 0;
35263 144 61 33;
35278 144 70 56;
35279 144 66 50;
35279 144 68 53;
35280 144 69 37;
35284 144 62 54;
35284 144 65 70;
35284 144 67 60;
35285 144 64 62;
35359 144 66 0;
35360 144 68 0;
35363 144 70 0;
35378 144 65 0;
35380 144 67 0;
35380 144 64 0;
35387 144 62 0;
35393 144 61 0;
35401 144 69 0;
35572 144 61 28;
35586 144 69 34;
35588 144 66 47;
35589 144 62 50;
35589 144 68 46;
35591 144 64 58;
35591 144 65 65;
35592 144 70 45;
35593 144 67 58;
35662 144 70 0;
35663 144 66 0;
35664 144 68 0;
35687 144 65 0;
35688 144 67 0;
35691 144 64 0;
35699 144 62 0;
35709 144 61 0;
35711 144 69 0;
35851 144 61 26;
35875 144 66 43;
35878 144 69 37;
35880 144 62 53;
35883 144 64 59;
35884 144 65 66;
35885 144 67 59;
35886 144 68 35;
35948 144 66 0;
35948 144 68 0;
35974 144 65 0;
35976 144 64 0;
35978 144 61 0;
35978 144 67 0;
35985 144 62 0;
36001 144 69 0;
36162 144 61 23;
36179 144 69 33;
36183 144 62 52;
36183 144 65 63;
36184 144 64 58;
36186 144 66 45;
36187 144 67 57;
36192 144 68 41;
36202 144 70 31;
36243 144 70 0;
36248 144 68 0;
36251 144 66 0;
36278 144 65 0;
36280 144 67 0;
36282 144 64 0;
36286 144 61 0;
36290 144 62 0;
36306 144 69 0;
36470 144 61 27;
36486 144 66 48;
36488 144 68 47;
36489 144 70 46;
36492 144 69 33;
36493 144 62 51;
36495 144 64 58;
36495 144 65 62;
36498 144 67 57;
36571 144 66 0;
36572 144 70 0;
36574 144 68 0;
36589 144 65 0;
36590 144 67 0;
36594 144 64 0;
36601 144 62 0;
36604 144 61 0;
36614 144 69 0;
36767 144 61 27;
36785 144 68 46;
36786 144 66 46;
36787 144 69 35;
36788 144 70 45;
36790 144 62 51;
36793 144 65 62;
36794 144 64 57;
36795 144 67 57;
36852 144 66 0;
36854 144 70 0;
36857 144 68 0;
36883 144 65 0;
36885 144 67 0;
36887 144 64 0;
36890 144 61 0;
36898 144 62 0;
36915 144 69 0;
37068 144 61 27;
37083 144 69 30;
37084 144 68 44;
37085 144 66 45;
37086 144 70 44;
37087 144 62 51;
37093 144 64 56;
37094 144 65 60;
37098 144 67 51;
37152 144 66 0;
37156 144 70 0;
37157 144 68 0;
37178 144 67 0;
37179 144 65 0;
37184 144 64 0;
37186 144 61 0;
37196 144 62 0;
37213 144 69 0;
37375 144 61 29;
37378 144 69 34;
37383 144 62 51;
37385 144 65 62;
37386 144 64 57;
37388 144 68 46;
37389 144 67 56;
37390 144 66 46;
37390 144 70 44;
37453 144 66 0;
37459 144 70 0;
37461 144 68 0;
37487 144 65 0;
37487 144 67 0;
37488 144 64 0;
37493 144 61 0;
37498 144 62 0;
37514 144 69 0;
37680 144 61 28;
37696 144 69 32;
37696 144 68 49;
37697 144 66 50;
37699 144 70 49;
37702 144 62 52;
37703 144 65 61;
37704 144 64 59;
37706 144 67 55;
37778 144 66 0;
37784 144 70 0;
37787 144 68 0;
37808 144 67 0;
37809 144 65 0;
37809 144 64 0;
37814 144 61 0;
37815 144 62 0;
37836 144 69 0;
37986 144 61 32;
37993 144 69 34;
38001 144 65 61;
38002 144 64 59;
38003 144 62 52;
38003 144 66 49;
38003 144 67 57;
38003 144 68 49;
38005 144 70 49;
38073 144 70 0;
38074 144 66 0;
38080 144 68 0;
38104 144 64 0;
38105 144 67 0;
38106 144 65 0;
38107 144 61 0;
38108 144 62 0;
38135 144 69 0;
38281 144 61 29;
38287 144 69 34;
38297 144 65 61;
38299 144 64 59;
38300 144 67 56;
38301 144 62 52;
38301 144 68 44;
38302 144 66 43;
38305 144 70 39;
38356 144 66 0;
38360 144 70 0;
38365 144 68 0;
38390 144 61 0;
38398 144 64 0;
38399 144 65 0;
38400 144 67 0;
38402 144 62 0;
38427 144 69 0;
38577 144 61 26;
38588 144 69 33;
38596 144 68 42;
38597 144 65 63;
38599 144 62 52;
38600 144 64 59;
38600 144 70 41;
38601 144 67 58;
38602 144 66 39;
38655 144 66 0;
38658 144 70 0;
38662 144 68 0;
38695 144 61 0;
38698 144 65 0;
38698 144 64 0;
38699 144 67 0;
38704 144 62 0;
38728 144 69 0;
38871 144 61 21;
38890 144 69 28;
38899 144 65 54;
38901 144 67 53;
38902 144 64 52;
38903 144 62 45;
38903 144 68 35;
38960 144 68 0;
38991 144 61 0;
38995 144 64 0;
38996 144 65 0;
38996 144 67 0;
39001 144 62 0;
39029 144 69 0;
39177 144 61 27;
39191 144 69 33;
39202 144 68 46;
39203 144 65 60;
39204 144 62 52;
39205 144 64 57;
39206 144 66 42;
39206 144 67 54;
39211 144 70 38;
39255 144 66 0;
39264 144 70 0;
39269 144 68 0;
39291 144 61 0;
39305 144 65 0;
39306 144 64 0;
39306 144 67 0;
39313 144 62 0;
39339 144 69 0;
39475 144 61 30;
39475 144 69 33;
39484 144 65 64;
39484 144 68 45;
39485 144 67 59;
39486 144 62 55;
39486 144 64 61;
39487 144 70 44;
39493 144 66 38;
39541 144 66 0;
39548 144 70 0;
39553 144 68 0;
39572 144 61 0;
39588 144 64 0;
39589 144 65 0;
39591 144 67 0;
39595 144 62 0;
39621 144 69 0;
39778 144 61 30;
39783 144 69 34;
39793 144 65 64;
39795 144 62 54;
39795 144 67 57;
39796 144 64 61;
39800 144 68 46;
39801 144 66 45;
39807 144 70 40;
39865 144 70 0;
39866 144 66 0;
39877 144 68 0;
39898 144 64 0;
39899 144 65 0;
39901 144 67 0;
39903 144 62 0;
39910 144 61 0;
39924 144 69 0;
40079 144 61 29;
40090 144 68 49;
40090 144 70 50;
40091 144 69 35;
40092 144 65 65;
40095 144 67 61;
40096 144 62 54;
40096 144 64 61;
40098 144 66 44;
40153 144 66 0;
40165 144 68 0;
40165 144 70 0;
40179 144 61 0;
40194 144 65 0;
40195 144 64 0;
40195 144 67 0;
40202 144 62 0;
40221 144 69 0;
40373 144 61 33;
40374 144 70 37;
40376 144 68 37;
40382 144 69 35;
40385 144 65 62;
40388 144 62 51;
40388 144 64 58;
40389 144 67 59;
40395 144 66 27;
40434 144 66 0;
40445 144 70 0;
40447 144 68 0;
40466 144 61 0;
40484 144 65 0;
40485 144 64 0;
40485 144 67 0;
40496 144 62 0;
40515 144 69 0;
40667 144 61 25;
40678 144 69 34;
40683 144 65 60;
40684 144 62 51;
40685 144 64 57;
40686 144 67 59;
40690 144 68 36;
40692 144 70 34;
40697 144 66 33;
40767 144 66 0;
40777 144 70 0;
40783 144 68 0;
40794 144 65 0;
40795 144 64 0;
40797 144 67 0;
40805 144 62 0;
40821 144 61 0;
40823 144 69 0;
40956 144 61 26;
40982 144 68 50;
40984 144 66 48;
40985 144 70 50;
40995 144 62 51;
40997 144 65 59;
40998 144 64 56;
40998 144 69 32;
41000 144 67 56;
41086 144 70 0;
41087 144 66 0;
41087 144 64 0;
41088 144 65 0;
41090 144 67 0;
41092 144 68 0;
41097 144 62 0;
41115 144 69 0;
41147 144 61 0;
41278 144 61 24;
41285 144 70 39;
41286 144 62 52;
41286 144 69 31;
41288 144 65 61;
41288 144 67 56;
41289 144 68 36;
41290 144 64 57;
41356 144 70 0;
41358 144 68 0;
41376 144 65 0;
41377 144 64 0;
41378 144 67 0;
41387 144 62 0;
41401 144 69 0;
41402 144 61 0;
41561 144 61 23;
41576 144 62 50;
41581 144 64 55;
41581 144 65 59;
41585 144 67 54;
41586 144 69 32;
41595 144 68 40;
41597 144 66 40;
41640 144 66 0;
41662 144 68 0;
41676 144 67 0;
41677 144 65 0;
41679 144 64 0;
41690 144 62 0;
41695 144 61 0;
41701 144 69 0;
41855 144 61 24;
41871 144 62 50;
41875 144 64 56;
41876 144 65 60;
41880 144 67 56;
41884 144 68 32;
41885 144 69 32;
41940 144 68 0;
41967 144 67 0;
41971 144 65 0;
41973 144 64 0;
41985 144 62 0;
41989 144 61 0;
41990 144 69 0;
42156 144 61 22;
42174 144 62 52;
42176 144 65 61;
42177 144 64 57;
42180 144 69 35;
42180 144 67 59;
42196 144 68 31;
42237 144 68 0;
42277 144 65 0;
42277 144 67 0;
42279 144 64 0;
42291 144 62 0;
42303 144 69 0;
42358 144 61 0;
42430 144 61 13;
42464 144 70 47;
42465 144 68 44;
42471 144 62 56;
42471 144 65 65;
42472 144 69 36;
42473 144 64 61;
42474 144 67 61;
42548 144 68 0;
42558 144 70 0;
42566 144 67 0;
42570 144 65 0;
42571 144 64 0;
42579 144 62 0;
42592 144 69 0;
42604 144 61 0;
42743 144 61 21;
42762 144 62 52;
42762 144 65 61;
42763 144 64 58;
42764 144 69 34;
42766 144 67 59;
42770 144 70 48;
42772 144 68 44;
42841 144 68 0;
42851 144 70 0;
42860 144 67 0;
42863 144 65 0;
42864 144 64 0;
42872 144 62 0;
42877 144 61 0;
42880 144 69 0;
43037 144 61 29;
43057 144 70 51;
43059 144 68 49;
43064 144 62 51;
43065 144 65 60;
43066 144 64 57;
43066 144 66 48;
43070 144 67 58;
43072 144 69 34;
43117 144 66 0;
43138 144 68 0;
43149 144 70 0;
43155 144 67 0;
43158 144 65 0;
43158 144 64 0;
43163 144 62 0;
43178 144 69 0;
43190 144 61 0;
43342 144 61 20;
43362 144 69 34;
43363 144 65 60;
43364 144 62 52;
43364 144 64 58;
43368 144 67 57;
43371 144 70 47;
43373 144 68 44;
43381 144 66 36;
43423 144 66 0;
43436 144 68 0;
43441 144 70 0;
43457 144 67 0;
43462 144 65 0;
43464 144 64 0;
43471 144 62 0;
43480 144 69 0;
43481 144 61 0;
43618 144 61 23;
43652 144 62 54;
43654 144 64 59;
43654 144 65 64;
43658 144 69 37;
43659 144 67 62;
43746 144 67 0;
43751 144 65 0;
43752 144 64 0;
43758 144 62 0;
43765 144 69 0;
43771 144 61 0;
43914 144 61 24;
43938 144 70 41;
43939 144 62 52;
43940 144 65 61;
43940 144 64 58;
43947 144 67 60;
43950 144 69 35;
44009 144 70 0;
44029 144 67 0;
44030 144 61 0;
44036 144 65 0;
44038 144 64 0;
44045 144 62 0;
44049 144 69 0;
44200 144 61 23;
44212 144 70 47;
44225 144 68 39;
44227 144 69 38;
44227 144 62 52;
44228 144 64 58;
44228 144 65 62;
44229 144 66 38;
44233 144 67 59;
44307 144 66 0;
44318 144 68 0;
44323 144 67 0;
44327 144 65 0;
44333 144 64 0;
44336 144 70 0;
44341 144 62 0;
44353 144 69 0;
44374 144 61 0;
44499 144 61 24;
44522 144 69 33;
44526 144 70 52;
44527 144 68 50;
44528 144 62 52;
44529 144 65 62;
44530 144 64 57;
44531 144 66 49;
44537 144 67 53;
44618 144 66 0;
44621 144 65 0;
44625 144 64 0;
44625 144 67 0;
44630 144 68 0;
44631 144 70 0;
44633 144 62 0;
44650 144 69 0;
44688 144 61 0;
44789 144 61 28;
44805 144 68 50;
44805 144 69 33;
44808 144 70 49;
44813 144 65 64;
44813 144 66 43;
44815 144 62 51;
44815 144 64 57;
44816 144 67 55;
44883 144 66 0;
44903 144 70 0;
44907 144 65 0;
44908 144 67 0;
44910 144 68 0;
44910 144 64 0;
44916 144 62 0;
44934 144 69 0;
44939 144 61 0;
45091 144 61 26;
45101 144 69 33;
45104 144 65 61;
45106 144 68 44;
45107 144 62 51;
45107 144 64 57;
45108 144 67 57;
45110 144 70 44;
45116 144 66 39;
45171 144 66 0;
45177 144 70 0;
45183 144 68 0;
45203 144 67 0;
45204 144 65 0;
45206 144 64 0;
45212 144 62 0;
45214 144 61 0;
45229 144 69 0;
45376 144 61 27;
45393 144 69 33;
45397 144 65 60;
45399 144 64 56;
45400 144 62 50;
45401 144 67 56;
45402 144 68 39;
45404 144 66 40;
45459 144 66 0;
45467 144 68 0;
45500 144 65 0;
45501 144 64 0;
45501 144 67 0;
45508 144 62 0;
45516 144 61 0;
45527 144 69 0;
45658 144 61 20;
45679 144 70 39;
45680 144 68 37;
45685 144 65 59;
45687 144 62 49;
45687 144 64 55;
45690 144 67 56;
45690 144 69 31;
45748 144 70 0;
45750 144 68 0;
45774 144 67 0;
45777 144 65 0;
45778 144 61 0;
45779 144 64 0;
45786 144 62 0;
45801 144 69 0;
45942 144 61 23;
45961 144 65 60;
45963 144 69 35;
45964 144 64 57;
45964 144 68 41;
45965 144 62 51;
45965 144 67 58;
45972 144 70 37;
45976 144 66 33;
46019 144 66 0;
46025 144 70 0;
46035 144 68 0;
46060 144 67 0;
46062 144 65 0;
46064 144 64 0;
46073 144 61 0;
46073 144 62 0;
46087 144 69 0;
46239 144 61 24;
46250 144 69 35;
46252 144 62 53;
46253 144 65 60;
46254 144 64 57;
46257 144 68 48;
46258 144 67 56;
46261 144 70 47;
46267 144 66 40;
46316 144 66 0;
46323 144 70 0;
46333 144 68 0;
46355 144 67 0;
46358 144 65 0;
46362 144 64 0;
46368 144 61 0;
46374 144 62 0;
46390 144 69 0;
46525 144 61 26;
46540 144 68 45;
46542 144 69 33;
46544 144 62 53;
46544 144 70 44;
46547 144 65 58;
46548 144 64 57;
46549 144 66 42;
46553 144 67 54;
46603 144 66 0;
46607 144 70 0;
46617 144 68 0;
46643 144 67 0;
46645 144 65 0;
46647 144 61 0;
46648 144 64 0;
46656 144 62 0;
46673 144 69 0;
46813 144 61 28;
46827 144 69 31;
46829 144 68 46;
46831 144 65 59;
46834 144 62 52;
46834 144 64 56;
46835 144 70 44;
46836 144 67 56;
46837 144 66 42;
46899 144 66 0;
46904 144 70 0;
46914 144 68 0;
46930 144 67 0;
46933 144 65 0;
46934 144 64 0;
46940 144 61 0;
46941 144 62 0;
46960 144 69 0;
47116 144 61 30;
47122 144 65 59;
47124 144 64 57;
47125 144 62 51;
47126 144 69 34;
47127 144 67 59;
47128 144 68 40;
47129 144 70 40;
47138 144 66 33;
47187 144 66 0;
47195 144 70 0;
47201 144 68 0;
47220 144 67 0;
47225 144 65 0;
47226 144 64 0;
47229 144 61 0;
47231 144 62 0;
47240 144 69 0;
47404 144 61 26;
47417 144 65 58;
47420 144 64 56;
47420 144 69 36;
47422 144 67 58;
47423 144 62 49;
47429 144 68 39;
47435 144 66 33;
47436 144 70 35;
47486 144 70 0;
47487 144 66 0;
47493 144 68 0;
47511 144 67 0;
47512 144 64 0;
47515 144 65 0;
47517 144 62 0;
47531 144 61 0;
47538 144 69 0;
47680 144 61 19;
47706 144 65 56;
47706 144 69 33;
47709 144 64 53;
47709 144 67 55;
47711 144 62 47;
47717 144 68 34;
47781 144 68 0;
47801 144 67 0;
47803 144 65 0;
47803 144 64 0;
47809 144 62 0;
47816 144 61 0;
47828 144 69 0;
47985 144 61 21;
48004 144 69 31;
48005 144 65 54;
48007 144 67 52;
48008 144 62 49;
48008 144 64 53;
48019 144 68 39;
48089 144 68 0;
48104 144 67 0;
48108 144 64 0;
48109 144 65 0;
48115 144 62 0;
48134 144 69 0;
48145 144 61 0;
48262 144 61 15;
48295 144 65 55;
48297 144 69 30;
48298 144 62 49;
48299 144 64 53;
48300 144 67 54;
48303 144 68 30;
48357 144 68 0;
48394 144 64 0;
48394 144 67 0;
48396 144 65 0;
48398 144 61 0;
48400 144 62 0;
48419 144 69 0;
48580 144 65 57;
48580 144 69 32;
48583 144 62 50;
48584 144 64 54;
48584 144 67 56;
48585 144 61 16;
48680 144 67 0;
48682 144 65 0;
48682 144 64 0;
48685 144 61 0;
48691 144 62 0;
48714 144 69 0;
48851 144 61 24;
48865 144 65 55;
48866 144 69 30;
48867 144 62 49;
48867 144 64 54;
48873 144 67 53;
48874 144 68 33;
48879 144 70 30;
48923 144 70 0;
48928 144 68 0;
48962 144 67 0;
48966 144 65 0;
48967 144 64 0;
48969 144 61 0;
48975 144 62 0;
48996 144 69 0;
49133 144 61 17;
49148 144 69 31;
49152 144 65 57;
49153 144 62 50;
49155 144 64 55;
49157 144 67 56;
49167 144 68 36;
49176 144 70 29;
49226 144 70 0;
49233 144 68 0;
49258 144 67 0;
49261 144 64 0;
49262 144 65 0;
49268 144 61 0;
49268 144 62 0;
49284 144 69 0;
49428 144 61 19;
49439 144 65 57;
49442 144 62 51;
49443 144 64 56;
49444 144 67 57;
49453 144 69 28;
49454 144 68 36;
49463 144 70 30;
49514 144 70 0;
49520 144 68 0;
49549 144 67 0;
49551 144 64 0;
49552 144 65 0;
49557 144 61 0;
49558 144 62 0;
49563 144 69 0;
49729 144 65 59;
49729 144 67 60;
49732 144 64 55;
49733 144 69 36;
49734 144 61 19;
49734 144 62 50;
49830 144 61 0;
49837 144 64 0;
49841 144 65 0;
49844 144 62 0;
49849 144 67 0;
49855 144 69 0;
50003 144 67 53;
50006 144 65 59;
50007 144 61 23;
50011 144 69 36;
50013 144 64 57;
50014 144 62 52;
50028 144 68 39;
50035 144 70 36;
50039 144 66 30;
50085 144 66 0;
50087 144 70 0;
50092 144 68 0;
50112 144 64 0;
50112 144 65 0;
50118 144 62 0;
50120 144 61 0;
50123 144 67 0;
50135 144 69 0;
50280 144 61 23;
50289 144 67 57;
50290 144 65 61;
50293 144 69 34;
50295 144 64 58;
50296 144 62 53;
50317 144 68 33;
50375 144 68 0;
50400 144 64 0;
50401 144 65 0;
50405 144 67 0;
50406 144 62 0;
50414 144 61 0;
50418 144 69 0;
50561 144 61 22;
50571 144 65 64;
50571 144 67 59;
50576 144 69 36;
50577 144 62 56;
50577 144 64 60;
50592 144 68 42;
50599 144 70 39;
50603 144 66 32;
50650 144 66 0;
50651 144 70 0;
50657 144 68 0;
50685 144 64 0;
50687 144 65 0;
50688 144 67 0;
50691 144 62 0;
50704 144 69 0;
50706 144 61 0;
50855 144 61 22;
50860 144 65 60;
50861 144 67 58;
50866 144 70 49;
50867 144 64 59;
50868 144 69 36;
50870 144 62 53;
50870 144 68 46;
50885 144 66 34;
50939 144 66 0;
50950 144 68 0;
50952 144 70 0;
50974 144 64 0;
50977 144 65 0;
50979 144 67 0;
50981 144 62 0;
50985 144 61 0;
50993 144 69 0;
51158 144 61 23;
51159 144 65 60;
51160 144 67 58;
51164 144 64 57;
51165 144 69 35;
51166 144 62 52;
51170 144 70 45;
51172 144 68 42;
51239 144 68 0;
51241 144 70 0;
51257 144 61 0;
51263 144 64 0;
51265 144 65 0;
51266 144 67 0;
51269 144 62 0;
51286 144 69 0;
51435 144 61 26;
51436 144 65 59;
51438 144 67 56;
51441 144 69 34;
51442 144 62 52;
51442 144 64 56;
51444 144 70 49;
51445 144 68 46;
51461 144 66 33;
51515 144 66 0;
51528 144 70 0;
51529 144 68 0;
51554 144 65 0;
51554 144 64 0;
51556 144 67 0;
51560 144 61 0;
51561 144 62 0;
51580 144 69 0;
51725 144 61 24;
51735 144 65 58;
51736 144 67 56;
51739 144 64 56;
51740 144 62 52;
51740 144 69 31;
51741 144 68 47;
51741 144 70 50;
51820 144 68 0;
51822 144 70 0;
51847 144 64 0;
51850 144 65 0;
51851 144 67 0;
51852 144 61 0;
51855 144 62 0;
51868 144 69 0;
52011 144 61 20;
52016 144 65 56;
52018 144 67 56;
52022 144 69 33;
52024 144 62 50;
52024 144 64 54;
52037 144 68 41;
52038 144 70 42;
52101 144 68 0;
52101 144 70 0;
52125 144 61 0;
52133 144 64 0;
52134 144 67 0;
52136 144 65 0;
52139 144 62 0;
52152 144 69 0;
52289 144 61 28;
52297 144 65 61;
52301 144 62 54;
52301 144 64 59;
52302 144 67 61;
52305 144 68 45;
52306 144 70 45;
52307 144 69 40;
52317 144 66 33;
52361 144 66 0;
52365 144 70 0;
52368 144 68 0;
52402 144 61 0;
52411 144 64 0;
52411 144 67 0;
52411 144 65 0;
52417 144 62 0;
52429 144 69 0;
52569 144 61 21;
52580 144 65 55;
52584 144 62 50;
52584 144 67 53;
52585 144 64 54;
52590 144 69 33;
52602 144 68 28;
52647 144 68 0;
52673 144 61 0;
52684 144 64 0;
52685 144 67 0;
52687 144 65 0;
52689 144 62 0;
52701 144 69 0;
52832 144 61 22;
52853 144 65 58;
52857 144 64 56;
52857 144 67 56;
52857 144 62 52;
52865 144 69 35;
52866 144 68 35;
52934 144 68 0;
52963 144 64 0;
52964 144 67 0;
52965 144 65 0;
52967 144 62 0;
52977 144 61 0;
52978 144 69 0;
53133 144 61 24;
53140 144 65 59;
53143 144 67 56;
53145 144 64 57;
53146 144 62 52;
53150 144 68 43;
53153 144 69 36;
53156 144 70 40;
53163 144 66 33;
53219 144 70 0;
53220 144 66 0;
53228 144 68 0;
53256 144 61 0;
53257 144 64 0;
53259 144 67 0;
53260 144 65 0;
53263 144 62 0;
53269 144 69 0;
53394 144 61 22;
53410 144 68 40;
53418 144 70 38;
53423 144 66 34;
53430 144 65 59;
53434 144 67 56;
53435 144 64 57;
53437 144 62 52;
53447 144 69 36;
53512 144 70 0;
53517 144 66 0;
53528 144 68 0;
53546 144 64 0;
53547 144 67 0;
53548 144 61 0;
53550 144 65 0;
53552 144 69 0;
53553 144 62 0;
53680 144 61 26;
53697 144 68 41;
53703 144 66 37;
53714 144 65 58;
53718 144 67 56;
53720 144 62 51;
53721 144 64 56;
53734 144 69 33;
53781 144 66 0;
53789 144 68 0;
53817 144 61 0;
53818 144 64 0;
53823 144 65 0;
53825 144 67 0;
53826 144 69 0;
53827 144 62 0;
53979 144 61 24;
53995 144 65 63;
53997 144 67 60;
53997 144 68 43;
54000 144 64 61;
54001 144 62 56;
54007 144 70 39;
54010 144 66 34;
54011 144 69 40;
54064 144 66 0;
54067 144 70 0;
54078 144 68 0;
54100 144 61 0;
54107 144 64 0;
54109 144 65 0;
54110 144 67 0;
54111 144 69 0;
54112 144 62 0;
54264 144 61 21;
54279 144 65 58;
54282 144 62 52;
54283 144 64 56;
54283 144 67 56;
54288 144 68 39;
54296 144 69 35;
54354 144 68 0;
54380 144 61 0;
54387 144 64 0;
54388 144 67 0;
54389 144 65 0;
54394 144 69 0;
54395 144 62 0;
54533 144 61 23;
54556 144 62 52;
54558 144 65 59;
54560 144 64 56;
54561 144 67 57;
54562 144 68 32;
54563 144 69 36;
54619 144 68 0;
54651 144 61 0;
54657 144 65 0;
54658 144 64 0;
54658 144 67 0;
54670 144 62 0;
54681 144 69 0;
54805 144 61 20;
54833 144 62 50;
54835 144 69 30;
54836 144 65 56;
54839 144 64 53;
54839 144 67 54;
54847 144 68 31;
54896 144 68 0;
54940 144 67 0;
54941 144 65 0;
54942 144 64 0;
54956 144 62 0;
54961 144 61 0;
54973 144 69 0;
55068 144 61 14;
55093 144 68 36;
55099 144 70 34;
55102 144 69 28;
55106 144 62 48;
55109 144 65 53;
55111 144 67 52;
55113 144 64 51;
55182 144 70 0;
55188 144 68 0;
55196 144 61 0;
55201 144 65 0;
55204 144 64 0;
55208 144 67 0;
55219 144 62 0;
55236 144 69 0;
55374 144 62 49;
55374 144 61 17;
55376 144 69 28;
55380 144 65 57;
55383 144 64 54;
55383 144 67 54;
55386 144 68 36;
55404 144 70 26;
55457 144 70 0;
55470 144 68 0;
55488 144 67 0;
55489 144 65 0;
55489 144 64 0;
55495 144 61 0;
55502 144 62 0;
55517 144 69 0;
55652 144 69 30;
55655 144 62 51;
55656 144 65 58;
55657 144 61 21;
55658 144 67 57;
55660 144 64 56;
55676 144 68 32;
55744 144 68 0;
55766 144 64 0;
55769 144 65 0;
55769 144 67 0;
55770 144 61 0;
55778 144 62 0;
55798 144 69 0;
55942 144 69 31;
55944 144 65 60;
55945 144 62 53;
55946 144 67 58;
55948 144 64 57;
55951 144 61 20;
55969 144 68 35;
56035 144 68 0;
56055 144 64 0;
56058 144 65 0;
56060 144 67 0;
56060 144 61 0;
56063 144 62 0;
56080 144 69 0;
56217 144 61 20;
56230 144 67 64;
56231 144 69 39;
56232 144 65 66;
56234 144 62 55;
56236 144 64 61;
56248 144 68 37;
56262 144 70 31;
56310 144 70 0;
56327 144 68 0;
56342 144 64 0;
56343 144 65 0;
56347 144 62 0;
56353 144 67 0;
56365 144 69 0;
56368 144 61 0;
56505 144 67 57;
56506 144 65 61;
56507 144 61 19;
56512 144 69 38;
56513 144 64 58;
56516 144 62 50;
56521 144 68 46;
56526 144 70 45;
56533 144 66 34;
56595 144 70 0;
56595 144 66 0;
56603 144 68 0;
56610 144 64 0;
56612 144 61 0;
56613 144 65 0;
56614 144 62 0;
56617 144 67 0;
56621 144 69 0;
56771 144 65 64;
56772 144 67 61;
56779 144 64 60;
56781 144 62 53;
56786 144 61 24;
56787 144 69 40;
56789 144 68 45;
56793 144 70 44;
56802 144 66 34;
56867 144 70 0;
56868 144 66 0;
56877 144 68 0;
56889 144 64 0;
56893 144 62 0;
56895 144 61 0;
56896 144 65 0;
56897 144 69 0;
56900 144 67 0;
57058 144 65 59;
57058 144 67 57;
57063 144 64 58;
57065 144 62 53;
57069 144 61 19;
57071 144 69 39;
57083 144 68 39;
57088 144 70 37;
57145 144 70 0;
57153 144 68 0;
57172 144 64 0;
57175 144 65 0;
57179 144 67 0;
57179 144 62 0;
57180 144 61 0;
57184 144 69 0;
57344 144 61 23;
57348 144 65 61;
57349 144 67 59;
57353 144 68 51;
57354 144 64 59;
57355 144 62 54;
57355 144 69 39;
57356 144 70 53;
57363 144 66 41;
57448 144 66 0;
57449 144 70 0;
57458 144 68 0;
57463 144 64 0;
57465 144 65 0;
57470 144 62 0;
57471 144 67 0;
57491 144 61 0;
57493 144 69 0;
57616 144 61 22;
57619 144 69 30;
57628 144 67 50;
57629 144 65 56;
57631 144 68 40;
57633 144 62 51;
57633 144 64 54;
57640 144 70 33;
57650 144 66 24;
57696 144 70 0;
57702 144 66 0;
57706 144 68 0;
57731 144 64 0;
57732 144 65 0;
57736 144 67 0;
57737 144 62 0;
57746 144 61 0;
57760 144 69 0;
57884 144 61 19;
57886 144 69 33;
57892 144 65 61;
57895 144 67 57;
57897 144 62 53;
57897 144 64 57;
57898 144 68 37;
57908 144 70 30;
57963 144 70 0;
57971 144 68 0;
58002 144 61 0;
58003 144 64 0;
58005 144 65 0;
58008 144 62 0;
58009 144 67 0;
58033 144 69 0;
58156 144 69 30;
58160 144 67 51;
58165 144 65 58;
58169 144 64 57;
58170 144 61 17;
58174 144 62 52;
58206 144 68 27;
58210 144 70 25;
58253 144 70 0;
58253 144 68 0;
58282 144 64 0;
58282 144 62 0;
58285 144 65 0;
58286 144 61 0;
58291 144 67 0;
58318 144 69 0;
58440 144 69 34;
58444 144 67 60;
58445 144 65 66;
58447 144 64 66;
58448 144 61 19;
58453 144 62 59;
58465 144 68 44;
58466 144 70 45;
58543 144 70 0;
58544 144 68 0;
58566 144 64 0;
58568 144 65 0;
58568 144 62 0;
58569 144 61 0;
58571 144 67 0;
58592 144 69 0;
58739 144 61 19;
58740 144 65 60;
58742 144 67 58;
58742 144 64 59;
58742 144 69 34;
58746 144 62 53;
58756 144 68 35;
58761 144 70 32;
58811 144 70 0;
58816 144 68 0;
58838 144 61 0;
58843 144 64 0;
58845 144 65 0;
58846 144 67 0;
58848 144 62 0;
58864 144 69 0;
59008 144 61 19;
59013 144 65 60;
59014 144 67 58;
59017 144 64 58;
59019 144 69 36;
59020 144 62 52;
59031 144 68 35;
59040 144 70 30;
59085 144 70 0;
59093 144 68 0;
59119 144 64 0;
59121 144 65 0;
59122 144 61 0;
59123 144 67 0;
59125 144 62 0;
59139 144 69 0;
59279 144 61 14;
59286 144 65 57;
59287 144 67 56;
59292 144 64 56;
59293 144 69 35;
59294 144 62 49;
59305 144 68 38;
59309 144 70 40;
59369 144 70 0;
59374 144 68 0;
59395 144 64 0;
59398 144 65 0;
59399 144 67 0;
59401 144 62 0;
59407 144 61 0;
59411 144 69 0;
59557 144 61 16;
59561 144 65 58;
59562 144 67 56;
59566 144 64 57;
59570 144 62 50;
59572 144 69 36;
59581 144 68 39;
59583 144 70 39;
59645 144 70 0;
59650 144 68 0;
59670 144 64 0;
59673 144 65 0;
59673 144 67 0;
59678 144 62 0;
59681 144 61 0;
59685 144 69 0;
59840 144 61 23;
59843 144 65 57;
59845 144 67 55;
59848 144 64 55;
59850 144 62 50;
59858 144 69 35;
59866 144 68 23;
59913 144 68 0;
59936 144 64 0;
59941 144 65 0;
59941 144 67 0;
59942 144 62 0;
59949 144 69 0;
59950 144 61 0;
60101 144 61 18;
60116 144 65 56;
60118 144 67 54;
60122 144 64 53;
60122 144 68 41;
60122 144 62 48;
60126 144 70 40;
60135 144 69 33;
60192 144 70 0;
60199 144 68 0;
60216 144 64 0;
60217 144 67 0;
60218 144 65 0;
60220 144 69 0;
60223 144 62 0;
60233 144 61 0;
60378 144 61 16;
60383 144 65 56;
60385 144 62 50;
60385 144 67 56;
60386 144 64 54;
60398 144 69 35;
60406 144 68 33;
60413 144 70 31;
60460 144 70 0;
60464 144 68 0;
60482 144 61 0;
60485 144 67 0;
60485 144 64 0;
60486 144 65 0;
60492 144 69 0;
60496 144 62 0;
60659 144 65 56;
60660 144 62 50;
60661 144 67 56;
60664 144 64 54;
60668 144 61 21;
60670 144 69 37;
60683 144 68 36;
60685 144 70 36;
60760 144 70 0;
60766 144 68 0;
60768 144 67 0;
60769 144 64 0;
60770 144 65 0;
60776 144 69 0;
60780 144 62 0;
60791 144 61 0;
60936 144 65 56;
60937 144 62 49;
60939 144 67 55;
60941 144 64 53;
60947 144 61 19;
60954 144 69 34;
61034 144 64 0;
61036 144 61 0;
61037 144 65 0;
61037 144 67 0;
61040 144 69 0;
61045 144 62 0;
61192 144 61 17;
61197 144 62 49;
61197 144 65 56;
61200 144 67 54;
61202 144 64 53;
61219 144 69 32;
61220 144 68 33;
61231 144 70 28;
61277 144 70 0;
61285 144 68 0;
61308 144 67 0;
61308 144 64 0;
61308 144 65 0;
61310 144 69 0;
61319 144 62 0;
61320 144 61 0;
61475 144 65 58;
61477 144 67 56;
61479 144 61 16;
61479 144 62 50;
61481 144 64 55;
61493 144 69 35;
61509 144 68 28;
61552 144 68 0;
61579 144 64 0;
61579 144 61 0;
61580 144 67 0;
61581 144 65 0;
61583 144 69 0;
61589 144 62 0;
61750 144 61 19;
61756 144 65 58;
61758 144 62 52;
61760 144 67 56;
61761 144 64 56;
61776 144 69 34;
61781 144 68 41;
61788 144 70 37;
61841 144 70 0;
61852 144 68 0;
61868 144 69 0;
61870 144 67 0;
61872 144 65 0;
61872 144 64 0;
61883 144 62 0;
61895 144 61 0;
62025 144 61 20;
62031 144 65 57;
62033 144 67 56;
62035 144 62 50;
62037 144 64 54;
62046 144 68 27;
62106 144 68 0;
62136 144 61 0;
62136 144 64 0;
62137 144 65 0;
62137 144 67 0;
62145 144 62 0;
62305 144 65 59;
62308 144 62 51;
62308 144 67 58;
62310 144 64 56;
62316 144 61 21;
62325 144 68 38;
62329 144 70 39;
62386 144 70 0;
62389 144 68 0;
62399 144 64 0;
62402 144 65 0;
62404 144 67 0;
62404 144 61 0;
62410 144 62 0;
62576 144 65 58;
62579 144 67 56;
62580 144 62 50;
62582 144 64 54;
62583 144 61 21;
62605 144 68 29;
62649 144 68 0;
62673 144 64 0;
62675 144 65 0;
62675 144 61 0;
62676 144 67 0;
62683 144 62 0;
62862 144 61 24;
62863 144 65 61;
62864 144 62 52;
62865 144 67 59;
62866 144 64 57;
62874 144 68 38;
62879 144 70 36;
62886 144 69 33;
62927 144 70 0;
62932 144 68 0;
62948 144 61 0;
62958 144 64 0;
62960 144 65 0;
62962 144 67 0;
62964 144 69 0;
62968 144 62 0;
63136 144 65 58;
63138 144 67 56;
63139 144 62 52;
63141 144 64 56;
63146 144 61 19;
63162 144 68 36;
63166 144 70 36;
63215 144 70 0;
63219 144 68 0;
63231 144 64 0;
63234 144 65 0;
63235 144 67 0;
63240 144 62 0;
63243 144 61 0;
63407 144 65 60;
63409 144 67 59;
63410 144 62 52;
63411 144 61 14;
63412 144 64 56;
63432 144 68 31;
63436 144 70 29;
63476 144 70 0;
63481 144 68 0;
63497 144 61 0;
63503 144 64 0;
63507 144 65 0;
63508 144 67 0;
63512 144 62 0;
63670 144 65 58;
63672 144 67 56;
63674 144 62 50;
63676 144 64 54;
63701 144 61 13;
63770 144 64 0;
63773 144 65 0;
63774 144 67 0;
63780 144 62 0;
63782 144 61 0;
63950 144 61 18;
63956 144 65 63;
63957 144 67 61;
63958 144 62 54;
63960 144 64 59;
63966 144 68 42;
63966 144 70 43;
63977 144 69 37;
64026 144 70 0;
64031 144 68 0;
64053 144 61 0;
64063 144 64 0;
64064 144 69 0;
64065 144 65 0;
64067 144 67 0;
64072 144 62 0;
64237 144 65 59;
64238 144 67 57;
64239 144 62 51;
64241 144 64 56;
64253 144 69 36;
64256 144 61 21;
64336 144 64 0;
64336 144 61 0;
64337 144 65 0;
64341 144 67 0;
64344 144 69 0;
64345 144 62 0;
64501 144 61 17;
64503 144 67 58;
64505 144 62 52;
64505 144 65 61;
64508 144 64 57;
64510 144 69 37;
64518 144 68 37;
64522 144 70 37;
64583 144 70 0;
64587 144 68 0;
64603 144 65 0;
64603 144 64 0;
64605 144 61 0;
64609 144 67 0;
64612 144 62 0;
64622 144 69 0;
64778 144 69 36;
64780 144 65 61;
64780 144 67 56;
64781 144 61 20;
64781 144 62 52;
64782 144 64 56;
64809 144 68 33;
64857 144 68 0;
64877 144 65 0;
64877 144 64 0;
64882 144 67 0;
64882 144 61 0;
64885 144 62 0;
64909 144 69 0;
65048 144 61 22;
65049 144 69 37;
65051 144 67 61;
65052 144 65 68;
65055 144 62 58;
65056 144 64 63;
65060 144 68 48;
65066 144 70 46;
65080 144 66 32;
65125 144 66 0;
65133 144 70 0;
65143 144 68 0;
65160 144 64 0;
65162 144 65 0;
65164 144 61 0;
65167 144 62 0;
65169 144 67 0;
65182 144 69 0;
65326 144 65 61;
65326 144 67 56;
65331 144 62 53;
65332 144 69 35;
65333 144 64 57;
65346 144 61 17;
65351 144 68 29;
65400 144 68 0;
65412 144 61 0;
65421 144 64 0;
65422 144 65 0;
65428 144 67 0;
65432 144 62 0;
65442 144 69 0;
65591 144 61 20;
65596 144 65 63;
65597 144 67 58;
65598 144 62 54;
65600 144 64 59;
65603 144 68 41;
65604 144 69 37;
65610 144 70 40;
65670 144 70 0;
65678 144 68 0;
65701 144 64 0;
65702 144 61 0;
65702 144 65 0;
65706 144 67 0;
65710 144 62 0;
65719 144 69 0;
65873 144 65 57;
65874 144 62 50;
65874 144 67 54;
65877 144 64 53;
65882 144 69 32;
65916 144 61 13;
65970 144 64 0;
65970 144 61 0;
65971 144 65 0;
65974 144 67 0;
65981 144 62 0;
65986 144 69 0;
66142 144 65 61;
66143 144 62 54;
66144 144 67 59;
66146 144 61 20;
66146 144 64 58;
66148 144 69 40;
66159 144 68 35;
66164 144 70 32;
66221 144 70 0;
66226 144 68 0;
66243 144 61 0;
66243 144 64 0;
66244 144 65 0;
66247 144 67 0;
66252 144 62 0;
66264 144 69 0;
66415 144 62 50;
66416 144 65 57;
66417 144 67 55;
66418 144 64 54;
66419 144 69 36;
66428 144 61 17;
66502 144 64 0;
66502 144 61 0;
66503 144 65 0;
66506 144 67 0;
66513 144 62 0;
66523 144 69 0;
66677 144 61 24;
66682 144 62 55;
66683 144 65 63;
66683 144 67 60;
66685 144 64 60;
66685 144 68 50;
66686 144 70 50;
66687 144 69 39;
66770 144 70 0;
66774 144 68 0;
66787 144 64 0;
66788 144 65 0;
66789 144 67 0;
66796 144 62 0;
66804 144 61 0;
66806 144 69 0;
66958 144 65 59;
66959 144 62 51;
66959 144 67 56;
66961 144 64 54;
66964 144 69 35;
67049 144 64 0;
67050 144 65 0;
67053 144 67 0;
67060 144 62 0;
67069 144 69 0;
67237 144 62 53;
67238 144 61 24;
67239 144 65 63;
67240 144 67 60;
67241 144 64 59;
67243 144 68 44;
67244 144 70 44;
67245 144 69 38;
67313 144 70 0;
67319 144 68 0;
67338 144 65 0;
67339 144 64 0;
67340 144 67 0;
67344 144 61 0;
67349 144 62 0;
67354 144 69 0;
67522 144 62 50;
67522 144 65 58;
67523 144 67 56;
67525 144 64 54;
67532 144 69 35;
67610 144 64 0;
67611 144 65 0;
67613 144 67 0;
67620 144 62 0;
67625 144 69 0;
67793 144 61 24;
67797 144 62 53;
67797 144 65 62;
67798 144 67 58;
67800 144 64 57;
67804 144 68 37;
67808 144 69 38;
67808 144 70 36;
67863 144 70 0;
67867 144 68 0;
67887 144 61 0;
67891 144 64 0;
67892 144 65 0;
67895 144 67 0;
67901 144 62 0;
67904 144 69 0;
68074 144 65 59;
68075 144 62 51;
68076 144 67 56;
68078 144 64 55;
68083 144 61 21;
68086 144 69 35;
68087 144 68 33;
68091 144 70 32;
68139 144 70 0;
68141 144 68 0;
68154 144 61 0;
68163 144 65 0;
68164 144 64 0;
68165 144 67 0;
68173 144 62 0;
68174 144 69 0;
68342 144 61 25;
68351 144 65 62;
68352 144 62 54;
68353 144 67 60;
68354 144 64 59;
68358 144 68 44;
68360 144 69 39;
68364 144 70 42;
68427 144 70 0;
68435 144 68 0;
68454 144 61 0;
68454 144 65 0;
68455 144 64 0;
68457 144 67 0;
68466 144 62 0;
68467 144 69 0;
68640 144 62 51;
68641 144 65 59;
68641 144 67 56;
68642 144 64 55;
68649 144 69 36;
68659 144 61 14;
68716 144 61 0;
68732 144 65 0;
68733 144 64 0;
68735 144 67 0;
68743 144 62 0;
68744 144 69 0;
68904 144 61 26;
68909 144 68 38;
68911 144 62 54;
68911 144 65 64;
68912 144 67 61;
68913 144 64 59;
68915 144 70 35;
68922 144 69 40;
68967 144 70 0;
68972 144 68 0;
68986 144 61 0;
69007 144 65 0;
69009 144 64 0;
69010 144 67 0;
69017 144 69 0;
69018 144 62 0;
69191 144 61 21;
69200 144 65 60;
69201 144 62 51;
69201 144 67 58;
69202 144 64 56;
69211 144 68 37;
69212 144 69 36;
69264 144 68 0;
69290 144 61 0;
69290 144 65 0;
69291 144 67 0;
69292 144 64 0;
69299 144 69 0;
69300 144 62 0;
69447 144 61 26;
69463 144 68 57;
69469 144 70 55;
69473 144 62 60;
69476 144 66 46;
69476 144 64 65;
69478 144 65 75;
69478 144 67 71;
69484 144 69 46;
69572 144 66 0;
69577 144 70 0;
69590 144 65 0;
69592 144 67 0;
69594 144 68 0;
69596 144 64 0;
69602 144 69 0;
69608 144 62 0;
69610 144 61 0;
<Beautiful>
7667 144 78 46;
7682 144 64 31;
7692 144 71 39;
8915 144 71 0;
9441 144 76 63;
9456 144 78 0;
9911 144 71 57;
9934 144 76 0;
10352 144 64 0;
10466 144 64 68;
11554 144 52 57;
11568 144 76 64;
11598 144 59 45;
12549 144 71 0;
12740 144 64 0;
12745 144 71 62;
13195 144 76 0;
13437 144 64 51;
13439 144 71 0;
13765 144 59 0;
14180 144 59 61;
14256 144 64 0;
15104 144 60 63;
15110 144 53 57;
15169 144 59 0;
15205 144 52 0;
15774 144 60 0;
15785 144 57 57;
16070 144 53 0;
16157 144 53 71;
16211 144 57 0;
16427 144 57 71;
16459 144 53 0;
16823 144 50 29;
17707 144 43 54;
18023 144 50 0;
18537 144 50 53;
19352 144 48 59;
19377 144 55 68;
19401 144 50 0;
19425 144 57 0;
20501 144 64 70;
21739 144 64 0;
21778 144 43 0;
21840 144 48 0;
21881 144 55 0;
22402 144 48 65;
22433 144 62 59;
22443 144 55 43;
24457 144 55 0;
24465 144 57 64;
24475 144 64 68;
24502 144 62 0;
25219 144 48 0;
25591 144 48 68;
25616 144 55 65;
25661 144 57 0;
25897 144 64 0;
26782 144 52 62;
26837 144 55 0;
28138 144 50 41;
28176 144 52 0;
28916 144 48 0;
29012 144 50 0;
29491 144 38 49;
29509 144 50 45;
29512 144 57 38;
29518 144 45 55;
31148 144 57 0;
31196 144 45 0;
31200 144 50 0;
31205 144 38 0;
31845 144 36 38;
31858 144 43 62;
31860 144 59 46;
31861 144 52 60;
34436 144 43 0;
34476 144 36 0;
34486 144 52 0;
34492 144 59 0;
35184 144 38 46;
35203 144 50 37;
35228 144 45 42;
35261 144 57 27;
35834 144 38 0;
35850 144 45 0;
35869 144 50 0;
35870 144 57 0;
36407 144 40 42;
36426 144 55 39;
36430 144 48 43;
36451 144 47 38;
38120 144 47 0;
38153 144 48 0;
38182 144 55 0;
38212 144 40 0;
38916 144 57 31;
38948 144 50 31;
39022 144 38 10;
39045 144 45 12;
40033 144 57 0;
40416 144 45 0;
40422 144 38 0;
40474 144 50 0;
41205 144 59 32;
41210 144 43 48;
41212 144 52 53;
41219 144 36 17;
42996 144 43 0;
43051 144 36 0;
43175 144 52 0;
43199 144 59 0;
43880 144 34 74;
43974 144 41 58;
44056 144 53 48;
44118 144 60 77;
45124 144 60 0;
45467 144 60 5;
45993 144 60 0;
46164 144 34 0;
46250 144 41 0;
46280 144 53 0;
46750 144 36 24;
46760 144 43 45;
46760 144 59 59;
46767 144 52 47;
47667 144 59 0;
48872 144 60 38;
49546 144 67 68;
49560 144 60 0;
50465 144 74 64;
50578 144 67 0;
50614 144 36 0;
50957 144 67 65;
51276 144 67 0;
51416 144 60 45;
51460 144 74 0;
51797 144 67 64;
51833 144 43 0;
51836 144 60 0;
52066 144 74 73;
52076 144 52 0;
52217 144 67 0;
52309 144 74 0;
52479 144 60 60;
52537 144 74 55;
52555 144 67 45;
53486 144 74 0;
53543 144 67 0;
53626 144 60 0;
54055 144 74 46;
54057 144 60 41;
54061 144 67 49;
54065 144 78 53;
54909 144 78 0;
54925 144 79 76;
55774 144 74 0;
56175 144 79 0;
56592 144 79 50;
56593 144 72 46;
57394 144 67 0;
57404 144 60 0;
58040 144 72 0;
58265 144 79 0;
59321 144 72 38;
59352 144 79 42;
59356 144 86 53;
59800 144 86 0;
59910 144 86 26;
60774 144 79 0;
60849 144 86 0;
61206 144 77 41;
61207 144 81 62;
61529 144 77 0;
61529 144 81 0;
61928 144 79 49;
61934 144 86 42;
62707 144 86 0;
62709 144 79 0;
63221 144 77 49;
63230 144 81 58;
63661 144 77 0;
63669 144 81 0;
63823 144 72 0;
64451 144 77 51;
64453 144 84 44;
65088 144 65 47;
65098 144 72 53;
65253 144 84 0;
65646 144 77 0;
66682 144 82 66;
66697 144 89 29;
68523 144 82 0;
68555 144 72 0;
68603 144 65 0;
68783 144 89 0;
69908 144 63 13;
69914 144 79 36;
69927 144 72 44;
69988 144 70 8;
72007 144 63 0;
72042 144 70 0;
72080 144 79 0;
72116 144 72 0;
73088 144 62 52;
73094 144 79 41;
73102 144 69 50;
73108 144 72 52;
74522 144 79 0;
74529 144 78 56;
75933 144 79 64;
75946 144 78 0;
77497 144 81 65;
77502 144 79 0;
78919 144 74 65;
78937 144 72 0;
78987 144 83 39;
79029 144 81 0;
79890 144 69 0;
79905 144 67 52;
80379 144 71 42;
80699 144 62 0;
81201 144 67 0;
81373 144 62 26;
81838 144 55 21;
81900 144 71 0;
82066 144 74 0;
82117 144 83 0;
82502 144 83 41;
82508 144 76 56;
82941 144 76 0;
82985 144 83 0;
83305 144 74 44;
83305 144 83 41;
83962 144 83 0;
84035 144 74 0;
84344 144 83 60;
84384 144 74 38;
84437 144 74 0;
84511 144 83 0;
84856 144 90 58;
84891 144 83 58;
84903 144 84 48;
84948 144 84 0;
86048 144 90 0;
86103 144 83 0;
86592 144 86 53;
86602 144 79 49;
87556 144 86 0;
87622 144 79 0;
88169 144 91 47;
89260 144 91 0;
89332 144 83 28;
89334 144 86 45;
89384 144 77 16;
90418 144 77 0;
90432 144 86 0;
90487 144 83 0;
91520 144 76 35;
91527 144 83 47;
91562 144 84 26;
92273 144 83 0;
92402 144 76 0;
92414 144 84 0;
92901 144 76 36;
92905 144 81 54;
92905 144 84 41;
93547 144 81 0;
93610 144 55 0;
93663 144 84 0;
93711 144 76 0;
93772 144 62 0;
94408 144 84 38;
94411 144 78 62;
94434 144 74 47;
95117 144 83 66;
95132 144 84 0;
95829 144 83 0;
95850 144 81 70;
96879 144 83 46;
96936 144 78 0;
96940 144 81 0;
97265 144 78 58;
97306 144 83 0;
97320 144 74 0;
97769 144 78 0;
97924 144 78 67;
99325 144 79 48;
99379 144 78 0;
99767 144 74 55;
100168 144 71 15;
100546 144 67 49;
100931 144 62 56;
101046 144 67 0;
101303 144 59 49;
101355 144 62 0;
101947 144 55 48;
102133 144 59 0;
103605 144 74 0;
104304 144 71 0;
105893 144 79 0;
105921 144 55 0;
***4 1 23 1***
<Positive feeling>
3668 144 53 51;
3697 144 59 75;
4738 144 59 0;
4750 144 60 70;
4805 144 53 0;
5194 144 62 57;
5214 144 60 0;
6287 144 66 68;
6315 144 62 0;
6730 144 67 64;
6804 144 66 0;
7825 144 67 0;
7906 144 67 43;
8309 144 67 0;
8444 144 67 73;
8924 144 71 65;
9396 144 71 0;
9946 144 67 0;
9985 144 67 38;
10281 144 71 69;
11773 144 67 0;
11775 144 71 0;
11780 144 74 74;
12690 144 74 0;
12898 144 74 71;
13219 144 78 75;
13281 144 74 0;
13435 144 78 0;
13469 144 79 65;
14112 144 79 0;
14316 144 79 56;
14564 144 78 46;
14775 144 79 0;
14840 144 78 0;
14860 144 74 53;
15636 144 71 46;
15676 144 74 0;
16005 144 71 0;
16012 144 69 51;
17545 144 73 56;
17672 144 69 0;
17878 144 73 0;
17974 144 76 61;
19662 144 78 66;
19791 144 76 0;
20477 144 74 59;
20496 144 78 0;
21000 144 71 64;
21041 144 74 0;
21858 144 69 45;
21868 144 71 0;
22333 144 68 62;
22362 144 69 0;
22744 144 71 59;
22797 144 68 0;
23699 144 74 66;
23734 144 71 0;
26100 144 74 0;
26825 144 64 68;
27872 144 68 48;
27959 144 64 0;
29120 144 69 53;
29146 144 68 0;
29784 144 73 22;
29833 144 69 0;
30050 144 73 0;
30095 144 73 49;
31179 144 71 62;
31254 144 73 0;
31801 144 69 55;
31829 144 71 0;
32803 144 78 52;
32852 144 69 0;
34432 144 80 71;
34473 144 78 0;
35283 144 83 74;
35302 144 80 0;
35961 144 81 80;
35963 144 83 0;
39246 144 81 0;
<Negative feeling>
2054 144 71 17;
2497 144 69 61;
2564 144 71 0;
3692 144 67 64;
3745 144 69 0;
4266 144 66 49;
4364 144 67 0;
4912 144 64 46;
4964 144 66 0;
5315 144 63 44;
5352 144 64 0;
5864 144 64 24;
5918 144 63 0;
6418 144 67 61;
6496 144 64 0;
7712 144 71 19;
7806 144 67 0;
8583 144 62 34;
8594 144 71 0;
9611 144 60 63;
9665 144 62 0;
10063 144 59 65;
10135 144 60 0;
10652 144 57 72;
10680 144 59 0;
11621 144 55 71;
11661 144 57 0;
11987 144 54 19;
12061 144 55 0;
13001 144 59 65;
13094 144 54 0;
14203 144 62 50;
14215 144 59 0;
14938 144 60 42;
15000 144 62 0;
15445 144 59 59;
15490 144 60 0;
16354 144 66 53;
16534 144 59 0;
17064 144 66 0;
17144 144 67 19;
17616 144 66 53;
17696 144 67 0;
18080 144 64 59;
18125 144 66 0;
18398 144 63 65;
18426 144 64 0;
18845 144 64 53;
18903 144 63 0;
19221 144 64 0;
19229 144 62 53;
19530 144 60 73;
19593 144 62 0;
19793 144 59 64;
19842 144 60 0;
20079 144 57 56;
20090 144 59 0;
20495 144 55 68;
20568 144 57 0;
20927 144 54 61;
20981 144 55 0;
21305 144 52 57;
21376 144 54 0;
22040 144 51 60;
22119 144 52 0;
23206 144 48 44;
23292 144 51 0;
23617 144 47 48;
23629 144 48 0;
24630 144 51 54;
24696 144 47 0;
25234 144 52 61;
25286 144 51 0;
25991 144 54 50;
26014 144 52 0;
26653 144 55 55;
26717 144 54 0;
28069 144 55 0;
28104 144 57 54;
29445 144 57 0;
29453 144 55 56;
29651 144 55 0;
29663 144 57 45;
29881 144 55 55;
29918 144 57 0;
30242 144 55 0;
30260 144 54 30;
30599 144 52 59;
30657 144 54 0;
31202 144 51 44;
31210 144 52 0;
32154 144 52 31;
32201 144 51 0;
33677 144 52 0;
33839 144 52 52;
34152 144 50 69;
34203 144 52 0;
34642 144 48 68;
34729 144 50 0;
34923 144 47 66;
34974 144 48 0;
35316 144 45 65;
35383 144 47 0;
35592 144 43 68;
35662 144 45 0;
35917 144 42 53;
35987 144 43 0;
36512 144 40 61;
36572 144 42 0;
37042 144 39 40;
37127 144 40 0;
37939 144 42 61;
38043 144 39 0;
38702 144 43 58;
38772 144 42 0;
41825 144 47 50;
41903 144 43 0;
43340 144 47 0;
43344 144 50 54;
44024 144 51 31;
44090 144 50 0;
44685 144 52 34;
44742 144 51 0;
45982 144 50 21;
46014 144 52 0;
46569 144 48 45;
46610 144 50 0;
47079 144 47 52;
47199 144 48 0;
48127 144 46 35;
48174 144 47 0;
50270 144 51 59;
50378 144 46 0;
50634 144 51 0;
50764 144 51 40;
50818 144 51 0;
50968 144 46 43;
51326 144 49 57;
51429 144 46 0;
52676 144 54 56;
52767 144 49 0;
53333 144 52 26;
53399 144 54 0;
54801 144 50 21;
54848 144 52 0;
55255 144 48 56;
55295 144 50 0;
55852 144 47 39;
55947 144 48 0;
57388 144 51 53;
57519 144 47 0;
58195 144 52 49;
58265 144 51 0;
59425 144 50 60;
59499 144 52 0;
60797 144 48 58;
60872 144 50 0;
61903 144 47 60;
62014 144 48 0;
63247 144 45 54;
63338 144 47 0;
65148 144 43 49;
65221 144 45 0;
65534 144 45 61;
65563 144 43 0;
65739 144 43 64;
65748 144 45 0;
68108 144 42 53;
68173 144 43 0;
68261 144 42 0;
68287 144 40 53;
68438 144 42 40;
68455 144 40 0;
69242 144 42 0;
69252 144 39 13;
69988 144 40 40;
70002 144 39 0;
72667 144 40 0;
<Ugly>
7471 144 57 74;
9072 144 62 68;
9139 144 57 0;
11234 144 66 53;
11314 144 62 0;
12470 144 61 54;
12481 144 63 67;
12485 144 66 0;
13568 144 61 0;
13583 144 64 65;
13641 144 63 0;
15236 144 57 64;
15300 144 64 0;
16223 144 64 52;
16278 144 57 0;
17520 144 67 49;
17595 144 64 0;
19706 144 67 0;
19738 144 63 73;
19746 144 65 35;
19747 144 60 66;
20787 144 63 0;
20939 144 63 8;
21026 144 65 0;
21027 144 60 0;
21068 144 62 56;
21157 144 63 0;
21718 144 60 60;
21772 144 62 0;
22701 144 58 46;
22766 144 60 0;
24033 144 57 30;
24036 144 63 42;
24043 144 58 0;
25049 144 57 0;
25062 144 63 0;
25118 144 62 37;
26884 144 62 0;
27039 144 62 48;
27041 144 66 61;
27740 144 67 67;
27747 144 62 0;
27764 144 66 0;
28774 144 67 0;
29067 144 67 12;
29208 144 70 51;
29301 144 67 0;
30620 144 68 42;
30712 144 70 0;
31716 144 65 64;
31774 144 68 0;
32345 144 63 65;
32418 144 65 0;
32912 144 62 54;
32941 144 63 0;
33799 144 63 47;
33874 144 62 0;
35176 144 61 56;
35178 144 57 66;
35189 144 63 0;
36464 144 57 0;
36919 144 58 34;
36931 144 59 65;
37020 144 61 0;
37448 144 59 0;
37987 144 55 66;
38044 144 58 0;
39461 144 52 61;
39538 144 55 0;
40182 144 51 87;
40263 144 52 0;
41306 144 48 74;
41401 144 51 0;
42212 144 53 70;
42256 144 48 0;
42926 144 50 63;
43035 144 53 0;
43684 144 47 56;
43801 144 50 0;
44855 144 54 51;
45161 144 47 0;
45974 144 48 49;
45993 144 51 43;
46072 144 54 0;
47105 144 48 0;
47132 144 50 46;
47267 144 51 0;
47723 144 48 49;
47831 144 50 0;
48364 144 46 10;
48411 144 48 0;
48719 144 45 57;
48753 144 46 0;
49173 144 43 52;
49174 144 45 0;
50381 144 46 58;
50464 144 43 0;
52569 144 46 0;
52718 144 46 24;
52780 144 51 48;
54231 144 49 31;
54246 144 51 0;
54301 144 46 0;
54986 144 50 44;
55043 144 49 0;
55567 144 54 54;
56134 144 56 67;
56217 144 50 0;
56717 144 53 75;
56829 144 56 0;
56928 144 54 0;
57775 144 54 75;
57975 144 53 0;
58474 144 55 73;
58582 144 54 0;
58893 144 58 81;
59495 144 57 63;
59562 144 58 0;
59619 144 55 0;
60378 144 61 53;
60487 144 57 0;
61386 144 60 61;
61471 144 61 0;
62486 144 60 0;
62575 144 58 12;
63247 144 62 54;
63353 144 58 0;
64147 144 59 72;
64253 144 62 0;
66305 144 64 60;
66386 144 59 0;
69292 144 64 0;
<Beautiful>
2419 144 64 65;
3115 144 68 28;
3207 144 64 0;
3685 144 71 18;
3750 144 68 0;
4374 144 71 0;
4427 144 69 8;
4902 144 68 37;
4949 144 69 0;
5291 144 66 56;
5314 144 68 0;
5815 144 66 0;
5823 144 64 56;
7033 144 71 19;
7058 144 64 0;
7510 144 74 65;
7538 144 71 0;
8508 144 72 69;
8563 144 74 0;
9023 144 71 60;
9059 144 72 0;
9856 144 71 0;
9875 144 69 47;
11918 144 72 58;
11989 144 69 0;
12570 144 71 49;
12630 144 72 0;
12986 144 69 50;
13042 144 71 0;
13708 144 68 42;
13779 144 69 0;
14249 144 71 67;
14314 144 68 0;
15531 144 76 62;
15585 144 71 0;
16132 144 80 38;
16206 144 76 0;
17742 144 78 46;
17798 144 80 0;
18589 144 77 35;
18653 144 76 14;
18705 144 78 0;
18961 144 76 0;
19774 144 76 67;
19843 144 77 0;
20612 144 74 39;
20679 144 76 0;
21061 144 74 0;
21070 144 72 54;
21343 144 71 61;
21351 144 72 0;
21603 144 71 0;
21623 144 69 40;
22108 144 68 49;
22149 144 69 0;
22656 144 71 64;
22674 144 68 0;
23305 144 69 44;
23326 144 71 0;
24023 144 66 67;
24092 144 69 0;
24688 144 64 51;
24695 144 66 0;
25067 144 63 44;
25092 144 64 0;
25527 144 64 58;
25608 144 63 0;
27103 144 66 54;
27198 144 64 0;
27929 144 68 39;
27940 144 66 0;
28748 144 71 65;
28775 144 68 0;
30040 144 71 0;
30042 144 75 11;
31161 144 76 31;
31225 144 75 0;
32592 144 83 62;
32975 144 81 68;
32981 144 83 0;
33032 144 76 0;
33351 144 80 58;
33418 144 81 0;
34010 144 83 65;
34042 144 80 0;
34711 144 81 60;
34744 144 83 0;
35738 144 78 67;
35793 144 81 0;
36259 144 76 61;
36274 144 78 0;
36565 144 75 54;
36601 144 76 0;
36886 144 76 35;
36918 144 75 0;
37556 144 76 0;
37567 144 74 26;
38486 144 71 54;
38600 144 74 0;
39449 144 74 59;
39570 144 71 0;
40085 144 72 54;
40147 144 74 0;
41258 144 71 52;
41300 144 72 0;
41877 144 69 41;
41917 144 71 0;
43956 144 68 49;
44009 144 69 0;
46104 144 67 69;
46139 144 68 0;
46925 144 66 46;
47036 144 67 0;
47404 144 64 68;
47500 144 66 0;
49600 144 67 64;
49717 144 64 0;
50403 144 71 55;
50409 144 67 0;
51120 144 62 60;
51157 144 71 0;
51502 144 61 65;
51558 144 62 0;
52475 144 71 61;
52535 144 61 0;
52936 144 71 0;
53061 144 69 10;
53202 144 69 0;
53256 144 69 56;
54165 144 65 64;
54249 144 69 0;
55453 144 66 42;
55549 144 65 0;
56264 144 69 59;
56306 144 66 0;
56827 144 67 52;
56855 144 69 0;
58900 144 60 34;
58967 144 67 0;
59499 144 59 75;
59506 144 60 0;
60868 144 66 60;
60933 144 59 0;
61479 144 64 48;
61606 144 66 0;
65326 144 64 0;
***5 1 32 1***
<Positive feeling>
7158 144 96 77;
7183 144 95 46;
7201 144 96 0;
7214 144 93 34;
7217 144 91 88;
7234 144 95 0;
7245 144 89 84;
7248 144 93 0;
7271 144 91 0;
7277 144 88 53;
7284 144 89 0;
7295 144 86 70;
7305 144 88 0;
7311 144 84 70;
7321 144 86 0;
7327 144 83 61;
7335 144 84 0;
7345 144 81 65;
7353 144 83 0;
7355 144 79 66;
7368 144 81 0;
7368 144 77 90;
7385 144 76 85;
7386 144 79 0;
7400 144 74 104;
7401 144 77 0;
7420 144 72 112;
7424 144 76 0;
7447 144 71 104;
7463 144 74 0;
7543 144 72 0;
7555 144 69 21;
8820 144 71 0;
9742 144 49 79;
9746 144 45 81;
9795 144 49 0;
9818 144 45 0;
9829 144 69 0;
10346 144 49 110;
10358 144 45 85;
10442 144 45 0;
10470 144 49 0;
10702 144 54 82;
10797 144 54 0;
11068 144 54 64;
11115 144 57 53;
11170 144 57 0;
11181 144 54 0;
11292 144 49 95;
11316 144 45 81;
11401 144 45 0;
11409 144 49 0;
11792 144 54 79;
11817 144 57 70;
11887 144 54 0;
11903 144 57 0;
12127 144 54 84;
12153 144 57 71;
12387 144 57 0;
12441 144 56 95;
12483 144 54 0;
12591 144 56 0;
12618 144 49 110;
12631 144 45 87;
12758 144 45 0;
12768 144 49 0;
13064 144 49 89;
13092 144 45 66;
13139 144 45 0;
13225 144 49 0;
13371 144 54 79;
13394 144 57 86;
13500 144 54 0;
13505 144 57 0;
13706 144 54 75;
13724 144 57 84;
13877 144 49 84;
13892 144 45 75;
13900 144 54 0;
13921 144 57 0;
14325 144 56 65;
14675 144 54 77;
14693 144 56 0;
14871 144 56 79;
14886 144 54 0;
15079 144 51 81;
15152 144 49 0;
15202 144 56 0;
15329 144 54 89;
15540 144 49 74;
15585 144 51 0;
15730 144 56 57;
15747 144 54 0;
15897 144 51 67;
16078 144 58 62;
16140 144 56 0;
16301 144 56 85;
16352 144 58 0;
16481 144 51 0;
16520 144 54 82;
16568 144 56 0;
16695 144 49 0;
16779 144 49 11;
16881 144 51 61;
17152 144 57 68;
17160 144 54 0;
17211 144 49 0;
17362 144 56 75;
17491 144 57 0;
17520 144 49 77;
17530 144 51 0;
17716 144 54 65;
17746 144 56 0;
17909 144 51 71;
18068 144 45 0;
18135 144 54 0;
18155 144 52 60;
18386 144 51 0;
18465 144 51 54;
18521 144 52 0;
18968 144 49 0;
19025 144 45 59;
19154 144 49 46;
19497 144 54 17;
19511 144 51 0;
21390 144 45 0;
22288 144 49 0;
22305 144 54 0;
22457 144 49 99;
22469 144 54 113;
22528 144 49 0;
22538 144 54 0;
23057 144 49 93;
23073 144 63 93;
23076 144 61 85;
23084 144 45 66;
23124 144 61 0;
23124 144 45 0;
23142 144 63 0;
23144 144 49 0;
23686 144 61 79;
23686 144 63 74;
23790 144 61 0;
23790 144 63 0;
24117 144 45 66;
24135 144 49 71;
24142 144 51 77;
24247 144 51 0;
24248 144 49 0;
24263 144 45 0;
24763 144 49 93;
24769 144 61 81;
24770 144 66 93;
24794 144 45 70;
24836 144 45 0;
24856 144 61 0;
24883 144 66 0;
24894 144 49 0;
25388 144 49 91;
25391 144 61 82;
25396 144 45 74;
25401 144 66 87;
25475 144 45 0;
25515 144 49 0;
25522 144 61 0;
25522 144 66 0;
25777 144 49 93;
25789 144 45 80;
25881 144 45 0;
25912 144 49 0;
26385 144 68 87;
26388 144 61 87;
26407 144 45 77;
26410 144 49 73;
26475 144 49 0;
26488 144 61 0;
26498 144 45 0;
26510 144 68 0;
26948 144 49 89;
26959 144 61 73;
26968 144 45 75;
27063 144 45 0;
27083 144 49 0;
27084 144 61 0;
27359 144 49 87;
27360 144 61 70;
27360 144 69 63;
27368 144 45 73;
27460 144 45 0;
27487 144 49 0;
27512 144 61 0;
27512 144 69 0;
27963 144 71 66;
27964 144 49 95;
27979 144 45 75;
28064 144 45 0;
28107 144 49 0;
28108 144 71 0;
28567 144 49 91;
28581 144 45 80;
28673 144 45 0;
28707 144 49 0;
28988 144 49 71;
29160 144 49 0;
29583 144 49 85;
29595 144 61 72;
29599 144 66 87;
29676 144 61 0;
29701 144 66 0;
29715 144 49 0;
30135 144 49 77;
30146 144 45 66;
30157 144 66 91;
30158 144 61 72;
30233 144 61 0;
30242 144 45 0;
30258 144 66 0;
30274 144 49 0;
30542 144 49 78;
30560 144 45 70;
30655 144 45 0;
30690 144 49 0;
31136 144 49 82;
31144 144 61 67;
31151 144 68 77;
31242 144 61 0;
31263 144 68 0;
31274 144 49 0;
31625 144 49 84;
31633 144 45 66;
31634 144 61 57;
31652 144 68 68;
31739 144 45 0;
31765 144 68 0;
31766 144 61 0;
31819 144 49 0;
32074 144 45 73;
32092 144 49 68;
32161 144 49 0;
32207 144 45 0;
32673 144 66 82;
32675 144 49 85;
32675 144 71 75;
32694 144 45 75;
32796 144 45 0;
32819 144 66 0;
32830 144 71 0;
32831 144 49 0;
33243 144 49 82;
33248 144 66 89;
33262 144 71 86;
33264 144 45 73;
33366 144 45 0;
33377 144 66 0;
33385 144 49 0;
33387 144 71 0;
33936 144 49 89;
33959 144 45 73;
33960 144 66 93;
33969 144 71 87;
34063 144 45 0;
34075 144 49 0;
34087 144 66 0;
34109 144 71 0;
34421 144 68 71;
34444 144 49 84;
34445 144 73 67;
34475 144 45 64;
34535 144 45 0;
34561 144 68 0;
34584 144 49 0;
34601 144 73 0;
34815 144 73 68;
34816 144 68 78;
34822 144 49 79;
34886 144 68 0;
34911 144 73 0;
34950 144 49 0;
35181 144 71 86;
35182 144 49 81;
35212 144 66 67;
35214 144 65 76;
35284 144 65 0;
35284 144 66 0;
35347 144 49 0;
35407 144 71 0;
35736 144 66 87;
35759 144 49 85;
35762 144 71 80;
35861 144 66 0;
35864 144 71 0;
35888 144 49 0;
36235 144 68 79;
36236 144 73 74;
36238 144 49 82;
36266 144 45 70;
36359 144 45 0;
36614 144 45 36;
37893 144 45 0;
38047 144 49 0;
38418 144 73 0;
38564 144 68 0;
38565 144 51 79;
38573 144 44 57;
39184 144 51 0;
39531 144 44 0;
40114 144 49 52;
40128 144 53 66;
40149 144 45 32;
40721 144 49 0;
40751 144 53 0;
40898 144 45 0;
40973 144 45 18;
40991 144 50 52;
41005 144 54 48;
42436 144 62 50;
42443 144 66 79;
42535 144 68 81;
42636 144 66 0;
42636 144 71 81;
42641 144 62 0;
42731 144 68 0;
43342 144 69 68;
43400 144 71 0;
43408 144 68 73;
43509 144 66 75;
43557 144 69 0;
43558 144 68 0;
43624 144 69 70;
43666 144 66 0;
43842 144 68 65;
43936 144 68 0;
44142 144 68 79;
44420 144 66 60;
44469 144 69 0;
44501 144 68 0;
44815 144 64 63;
44853 144 66 0;
45373 144 69 73;
45401 144 64 0;
45920 144 45 0;
46375 144 62 54;
46376 144 69 0;
46605 144 50 0;
47542 144 61 78;
47577 144 62 0;
48855 144 54 0;
49064 144 45 70;
49154 144 61 0;
49172 144 50 91;
49288 144 54 79;
49561 144 62 58;
49849 144 66 93;
49925 144 62 0;
50093 144 68 75;
50136 144 66 0;
50340 144 68 0;
50341 144 69 59;
50565 144 71 57;
50710 144 69 0;
50783 144 73 61;
50794 144 71 0;
51048 144 74 45;
51064 144 73 0;
51381 144 78 79;
51492 144 74 0;
51653 144 74 10;
52320 144 74 0;
52374 144 78 0;
52396 144 74 39;
52500 144 78 79;
52584 144 74 0;
52761 144 74 11;
52967 144 80 87;
53106 144 78 0;
53639 144 74 0;
53858 144 74 60;
53896 144 80 0;
54037 144 83 80;
54997 144 74 0;
55114 144 74 70;
55139 144 83 0;
55150 144 78 75;
55220 144 80 101;
55238 144 78 0;
55254 144 74 0;
55357 144 78 58;
55382 144 74 57;
55398 144 80 0;
55481 144 78 0;
55588 144 81 61;
55836 144 74 0;
55999 144 80 71;
56306 144 78 61;
56342 144 80 0;
56437 144 81 0;
56534 144 81 90;
56569 144 78 0;
56702 144 80 36;
56904 144 78 68;
56931 144 81 0;
56958 144 80 0;
57120 144 76 71;
57135 144 78 0;
57386 144 80 85;
57446 144 76 0;
58402 144 74 45;
58542 144 80 0;
59120 144 78 82;
59159 144 74 0;
59817 144 75 42;
59857 144 78 0;
61005 144 75 0;
61024 144 76 70;
61787 144 45 0;
62090 144 50 0;
62230 144 54 0;
62899 144 57 42;
63108 144 61 67;
63281 144 76 0;
63377 144 64 54;
63633 144 73 68;
63892 144 74 62;
63914 144 73 0;
64167 144 75 51;
64208 144 74 0;
64430 144 76 58;
64436 144 75 0;
64481 144 57 0;
64612 144 64 0;
64659 144 61 0;
64681 144 57 85;
64749 144 76 0;
64914 144 61 72;
65151 144 64 75;
65367 144 73 75;
65590 144 74 73;
65628 144 73 0;
65831 144 75 59;
65863 144 74 0;
66057 144 76 83;
66076 144 75 0;
66083 144 57 0;
66110 144 64 0;
66203 144 61 0;
66273 144 57 70;
66382 144 76 0;
66410 144 61 82;
66682 144 64 68;
66897 144 75 72;
67132 144 76 73;
67180 144 75 0;
67330 144 78 89;
67360 144 76 0;
67549 144 80 91;
67609 144 78 0;
67695 144 64 0;
67710 144 57 0;
67747 144 61 0;
67784 144 57 80;
67993 144 61 82;
68034 144 80 0;
68223 144 64 90;
68428 144 78 89;
68649 144 80 87;
68712 144 78 0;
68859 144 80 0;
68878 144 81 72;
68902 144 64 0;
69024 144 61 0;
69081 144 82 89;
69149 144 81 0;
69319 144 61 84;
69456 144 82 0;
69520 144 64 81;
69742 144 80 85;
69961 144 78 65;
69997 144 80 0;
70189 144 78 0;
70194 144 76 62;
70435 144 80 79;
70456 144 76 0;
70592 144 64 0;
70635 144 78 85;
70693 144 80 0;
70872 144 64 78;
71080 144 78 0;
71098 144 81 70;
71310 144 80 84;
71340 144 81 0;
71422 144 61 0;
71563 144 78 70;
71600 144 80 0;
71650 144 64 0;
71781 144 61 84;
71973 144 78 0;
72040 144 76 62;
72257 144 64 65;
72505 144 73 66;
72532 144 76 0;
72751 144 73 0;
72765 144 74 79;
73035 144 75 75;
73061 144 74 0;
73319 144 75 0;
73330 144 76 60;
73641 144 78 79;
73659 144 76 0;
73996 144 80 73;
74015 144 78 0;
74356 144 80 0;
74390 144 81 67;
74803 144 85 67;
74908 144 81 0;
76803 144 81 55;
76828 144 85 0;
78788 144 57 0;
78811 144 64 0;
78837 144 61 0;
78853 144 81 0;
78974 144 64 42;
78978 144 61 53;
78989 144 57 62;
79012 144 81 50;
79017 144 93 73;
89051 144 64 0;
89051 144 61 0;
89051 144 57 0;
89051 144 81 0;
89051 144 93 0;
<Negative feeling>
7292 144 53 45;
7308 144 46 53;
7313 144 50 75;
7321 144 45 75;
11914 144 61 66;
11923 144 59 65;
11931 144 58 75;
13772 144 45 0;
14011 144 46 0;
14320 144 53 0;
14340 144 50 0;
14670 144 58 0;
14827 144 61 0;
14878 144 59 0;
14993 144 46 66;
14994 144 53 74;
14995 144 45 76;
14998 144 50 88;
18669 144 37 63;
18686 144 35 77;
20673 144 45 0;
20811 144 46 0;
20820 144 53 0;
20832 144 50 0;
21426 144 35 0;
21487 144 53 41;
21497 144 50 65;
21501 144 46 48;
21517 144 45 66;
21519 144 37 0;
22591 144 57 23;
23957 144 58 61;
24283 144 45 0;
24316 144 61 2;
24317 144 46 0;
24695 144 45 17;
24734 144 46 14;
24860 144 61 0;
25095 144 61 40;
25342 144 53 0;
25486 144 53 53;
25527 144 61 0;
25844 144 58 0;
27508 144 45 0;
27927 144 43 39;
28074 144 57 0;
29984 144 45 1;
30468 144 39 58;
30478 144 38 79;
32834 144 45 0;
32992 144 43 0;
33525 144 46 0;
33576 144 53 0;
33664 144 50 0;
33839 144 43 15;
33956 144 38 0;
34080 144 46 17;
34233 144 39 0;
34332 144 50 67;
34856 144 58 58;
34993 144 57 42;
35044 144 57 0;
35223 144 57 47;
36937 144 43 0;
37068 144 50 0;
37106 144 46 0;
37299 144 57 0;
37347 144 43 68;
37382 144 58 0;
37438 144 46 61;
37621 144 58 77;
37781 144 50 14;
38001 144 57 73;
38721 144 53 45;
40137 144 57 0;
40159 144 58 0;
40684 144 39 58;
40706 144 38 69;
40827 144 53 0;
40989 144 43 0;
41097 144 50 0;
41102 144 46 0;
42399 144 43 19;
42483 144 46 49;
42530 144 50 54;
44088 144 43 0;
44242 144 46 0;
44286 144 50 0;
44424 144 38 0;
44469 144 39 0;
44624 144 43 19;
44631 144 46 37;
44809 144 50 70;
45086 144 53 22;
46924 144 66 47;
46942 144 63 56;
46944 144 62 64;
50380 144 63 0;
50456 144 66 0;
50475 144 62 0;
51890 144 80 70;
51890 144 82 61;
51897 144 77 72;
53430 144 80 0;
53669 144 82 0;
53716 144 77 0;
54730 144 43 0;
54846 144 46 0;
54885 144 50 0;
54904 144 53 0;
55601 144 46 17;
55760 144 50 62;
55910 144 53 39;
55969 144 43 36;
57583 144 39 61;
57602 144 38 80;
57709 144 38 0;
57726 144 39 0;
58181 144 34 44;
58210 144 33 73;
59117 144 43 0;
59400 144 46 0;
59411 144 53 0;
59482 144 50 0;
59767 144 43 44;
59833 144 46 58;
59931 144 33 0;
59944 144 50 68;
60000 144 34 0;
60302 144 53 9;
60715 144 58 61;
61259 144 57 37;
62528 144 50 0;
62632 144 53 0;
62658 144 50 71;
64066 144 43 0;
64371 144 50 0;
64460 144 46 0;
64638 144 50 66;
64796 144 58 0;
64796 144 57 0;
64850 144 52 67;
65171 144 53 65;
65210 144 46 9;
65223 144 43 14;
65623 144 43 0;
65691 144 46 0;
65717 144 43 54;
66243 144 46 71;
66730 144 58 73;
66745 144 53 0;
66927 144 52 0;
67064 144 43 0;
67253 144 53 66;
67640 144 43 3;
67663 144 58 0;
67758 144 57 70;
67846 144 46 0;
68020 144 62 58;
68105 144 50 0;
68261 144 46 43;
68368 144 57 0;
68453 144 53 0;
68553 144 58 65;
68652 144 62 0;
68818 144 50 61;
69138 144 53 59;
69490 144 55 47;
69669 144 58 0;
71344 144 55 0;
72779 144 39 23;
72795 144 34 39;
72801 144 33 36;
74824 144 41 74;
75748 144 43 0;
75793 144 46 0;
75843 144 50 0;
75977 144 43 63;
76365 144 46 41;
76382 144 39 0;
76419 144 41 0;
76496 144 34 0;
76750 144 39 72;
76771 144 34 47;
76798 144 41 73;
77927 144 34 0;
77973 144 50 21;
78479 144 34 58;
78526 144 33 0;
78580 144 41 0;
78869 144 39 0;
80323 144 29 36;
80329 144 38 64;
80398 144 36 25;
80478 144 36 0;
82640 144 38 0;
83610 144 46 0;
83723 144 50 0;
83916 144 53 0;
84383 144 50 35;
84709 144 38 76;
84790 144 29 0;
85676 144 38 0;
86248 144 53 37;
86561 144 29 37;
86642 144 34 0;
86906 144 43 0;
88316 144 43 61;
88360 144 50 0;
88360 144 38 66;
88500 144 29 0;
88699 144 53 0;
89789 144 50 49;
89824 144 34 74;
89940 144 38 0;
92075 144 34 0;
92084 144 33 58;
92163 144 53 25;
92451 144 31 73;
92506 144 33 0;
92802 144 29 79;
92879 144 31 0;
94038 144 28 56;
94047 144 29 0;
96074 144 38 80;
97164 144 29 7;
97205 144 28 0;
97820 144 46 1;
98578 144 29 0;
98925 144 43 0;
99102 144 46 0;
99133 144 43 17;
99309 144 50 0;
99334 144 34 81;
99374 144 46 58;
99717 144 50 54;
99724 144 53 0;
100057 144 32 36;
100085 144 38 0;
100206 144 43 0;
100335 144 34 0;
100406 144 38 63;
100407 144 43 13;
100536 144 32 0;
100597 144 50 0;
100606 144 46 0;
102327 144 43 0;
102433 144 45 70;
102455 144 46 75;
102489 144 38 0;
105917 144 45 0;
106386 144 46 0;
106436 144 47 39;
106491 144 46 29;
106952 144 45 19;
106953 144 46 0;
107058 144 46 58;
107320 144 45 0;
107441 144 46 0;
107450 144 45 42;
107476 144 42 34;
107590 144 46 55;
107596 144 42 0;
107695 144 46 0;
107742 144 42 39;
107802 144 46 61;
107952 144 46 0;
108094 144 46 51;
108423 144 46 0;
108543 144 46 51;
108851 144 46 0;
108956 144 46 49;
109134 144 46 0;
109197 144 46 53;
110787 144 46 0;
110975 144 42 0;
111336 144 45 0;
111424 144 47 0;
111931 144 38 46;
111937 144 45 33;
111963 144 50 58;
111966 144 46 51;
112391 144 42 10;
112566 144 46 0;
112724 144 46 67;
112756 144 50 0;
112833 144 45 0;
112898 144 47 53;
112940 144 46 0;
112982 144 45 14;
113058 144 42 0;
113217 144 46 67;
113249 144 47 0;
113466 144 42 50;
113803 144 47 70;
113857 144 46 0;
113963 144 38 0;
114196 144 42 0;
114656 144 33 42;
115044 144 34 34;
115610 144 43 18;
115644 144 45 0;
115779 144 47 0;
116296 144 39 22;
118544 144 33 0;
119239 144 39 0;
119419 144 43 0;
119816 144 43 8;
120271 144 33 4;
122707 144 38 7;
128388 144 34 0;
128388 144 43 0;
128388 144 33 0;
128388 144 38 0;
<Ugly>
2375 144 56 127;
2376 144 38 73;
2377 144 40 72;
2379 144 54 123;
2380 144 41 64;
2382 144 36 61;
2384 144 43 57;
2386 144 58 107;
2387 144 51 95;
2388 144 66 82;
2389 144 35 66;
2390 144 45 59;
2390 144 63 67;
2392 144 68 73;
2396 144 47 60;
2397 144 58 0;
2398 144 53 64;
2401 144 70 89;
2402 144 33 110;
2405 144 48 57;
2407 144 63 0;
2408 144 54 0;
2410 144 52 60;
2413 144 51 0;
2416 144 73 79;
2417 144 56 0;
2427 144 75 68;
2444 144 48 0;
2469 144 78 127;
2481 144 78 0;
2497 144 58 54;
2505 144 31 49;
2517 144 47 0;
2527 144 53 0;
2531 144 66 0;
2545 144 58 0;
2585 144 78 27;
2603 144 45 0;
2608 144 52 0;
2674 144 43 0;
2715 144 68 0;
2748 144 77 10;
2751 144 79 28;
2780 144 81 32;
2793 144 80 3;
2818 144 83 26;
2874 144 70 0;
2902 144 84 13;
3015 144 29 32;
3291 144 73 0;
3306 144 86 18;
3359 144 77 0;
3393 144 41 0;
3426 144 75 0;
3468 144 28 16;
3470 144 88 12;
3482 144 82 8;
3546 144 40 0;
3594 144 79 0;
3709 144 28 0;
3762 144 78 0;
3777 144 46 9;
3820 144 81 0;
3820 144 29 0;
3845 144 44 26;
3888 144 54 42;
3895 144 31 0;
3954 144 42 7;
3968 144 54 0;
4006 144 75 13;
4015 144 33 0;
4044 144 46 0;
4068 144 78 39;
4073 144 40 7;
4099 144 88 0;
4128 144 35 0;
4142 144 82 0;
4144 144 75 0;
4191 144 82 27;
4219 144 39 59;
4228 144 41 55;
4231 144 36 0;
4261 144 43 30;
4265 144 46 21;
4276 144 78 0;
4293 144 81 55;
4346 144 85 24;
4356 144 44 0;
4377 144 42 0;
4384 144 46 0;
4441 144 43 0;
4496 144 39 0;
4698 144 36 6;
4813 144 37 2;
4921 144 44 14;
5073 144 86 0;
6041 144 36 0;
6155 144 85 0;
6179 144 39 1;
6440 144 82 0;
6443 144 37 0;
6459 144 84 0;
6511 144 83 0;
6544 144 41 0;
6583 144 81 0;
6590 144 40 0;
6601 144 38 0;
6686 144 78 27;
6738 144 80 0;
6804 144 76 64;
6811 144 74 88;
6813 144 45 34;
6818 144 39 0;
6820 144 75 67;
6840 144 78 0;
6866 144 76 0;
6908 144 72 53;
6915 144 44 0;
6930 144 74 0;
6931 144 75 0;
6934 144 71 78;
6959 144 73 42;
6975 144 41 21;
6980 144 72 0;
6987 144 45 0;
6997 144 73 0;
7022 144 71 0;
7036 144 69 32;
7085 144 67 42;
7133 144 69 0;
7193 144 65 45;
7210 144 39 33;
7252 144 67 0;
7283 144 65 0;
7288 144 42 4;
7291 144 44 25;
10480 144 42 0;
10607 144 40 1;
16743 144 40 0;
16846 144 41 0;
16890 144 39 0;
16965 144 44 0;
17343 144 37 87;
17349 144 39 78;
17349 144 44 101;
17358 144 34 99;
17360 144 29 73;
17372 144 44 0;
17374 144 31 78;
17374 144 45 125;
17403 144 41 36;
17484 144 31 0;
17577 144 45 0;
17730 144 42 11;
18393 144 44 1;
22603 144 29 0;
22622 144 37 0;
22640 144 34 0;
22660 144 44 0;
22722 144 42 0;
22920 144 41 0;
22972 144 39 0;
24053 144 39 36;
24054 144 37 59;
24077 144 44 60;
24087 144 29 58;
24091 144 34 73;
24094 144 32 78;
24097 144 47 72;
24099 144 45 62;
24112 144 40 40;
24113 144 41 41;
24170 144 40 0;
24171 144 41 0;
24456 144 40 10;
24474 144 41 9;
24820 144 36 4;
24844 144 42 2;
25052 144 35 5;
25127 144 33 3;
25657 144 43 1;
25993 144 29 0;
26083 144 29 52;
26246 144 29 0;
26276 144 33 0;
26280 144 32 0;
26298 144 34 0;
26318 144 29 64;
26324 144 33 37;
26331 144 32 29;
26477 144 29 0;
26488 144 32 0;
26491 144 33 0;
26565 144 29 57;
26576 144 33 44;
26585 144 32 34;
26622 144 37 0;
26658 144 37 41;
26727 144 29 0;
26728 144 32 0;
26735 144 33 0;
26827 144 29 47;
26851 144 33 44;
26866 144 32 27;
27521 144 29 0;
27527 144 32 0;
27529 144 33 0;
27539 144 35 0;
27589 144 36 0;
27610 144 29 66;
27651 144 33 33;
27740 144 36 18;
27756 144 29 0;
27757 144 40 0;
27763 144 33 0;
27811 144 41 0;
27871 144 29 58;
27871 144 35 7;
27872 144 33 37;
27886 144 32 25;
27889 144 41 19;
27899 144 40 40;
28055 144 29 0;
28066 144 32 0;
28170 144 29 17;
28214 144 32 5;
28420 144 29 0;
28570 144 29 18;
28764 144 29 0;
28830 144 29 32;
30720 144 29 0;
30752 144 33 0;
30759 144 35 0;
30800 144 36 0;
30803 144 42 0;
30804 144 39 0;
30810 144 40 0;
30826 144 41 0;
30828 144 43 0;
30853 144 44 0;
30865 144 37 0;
30866 144 47 0;
30873 144 45 0;
30890 144 32 0;
31176 144 42 68;
31183 144 38 80;
31188 144 36 81;
31188 144 40 73;
31192 144 39 75;
31193 144 41 65;
31204 144 32 99;
31204 144 37 107;
31210 144 44 33;
31212 144 34 65;
31218 144 37 0;
31224 144 34 0;
31225 144 32 0;
31231 144 44 0;
31280 144 41 0;
31322 144 35 17;
31441 144 44 27;
31670 144 39 0;
31715 144 40 0;
31749 144 53 20;
31772 144 52 19;
31785 144 33 66;
31810 144 55 19;
31860 144 38 0;
31889 144 31 63;
31939 144 36 0;
31982 144 29 52;
32014 144 46 3;
32059 144 35 0;
32282 144 55 0;
32764 144 53 0;
33003 144 52 0;
33812 144 43 20;
33834 144 45 21;
33891 144 41 14;
33904 144 33 0;
34020 144 33 13;
34091 144 38 37;
34093 144 36 34;
34111 144 47 8;
34121 144 32 12;
34242 144 35 9;
34391 144 42 0;
34543 144 44 0;
34604 144 29 0;
34645 144 34 2;
34702 144 46 0;
34731 144 41 0;
34867 144 43 0;
34900 144 48 3;
34973 144 37 2;
35098 144 33 0;
35121 144 45 0;
35234 144 47 0;
35245 144 50 13;
35470 144 48 0;
35721 144 52 3;
35921 144 53 4;
36076 144 55 1;
36096 144 57 3;
36173 144 37 0;
36554 144 35 0;
36650 144 36 0;
36890 144 34 0;
37269 144 32 0;
37340 144 53 0;
37545 144 31 0;
37761 144 50 0;
37793 144 38 0;
37886 144 55 0;
37905 144 52 0;
37926 144 57 0;
39028 144 46 85;
39038 144 47 78;
39038 144 34 93;
39045 144 35 75;
39937 144 32 6;
40967 144 49 25;
42053 144 34 0;
42134 144 34 18;
42211 144 34 0;
42286 144 34 13;
42343 144 34 0;
42842 144 46 0;
43074 144 29 7;
43314 144 32 0;
44650 144 49 0;
44935 144 35 0;
44995 144 29 0;
45001 144 47 0;
<Beautiful>
2756 144 91 41;
2795 144 40 24;
2802 144 38 20;
2816 144 88 65;
2818 144 89 17;
2834 144 91 0;
2882 144 86 68;
2898 144 89 0;
2921 144 41 27;
2951 144 88 0;
2953 144 38 0;
2994 144 86 0;
3007 144 84 53;
3055 144 84 0;
3059 144 81 64;
3062 144 83 16;
3086 144 40 0;
3116 144 79 65;
3127 144 83 0;
3136 144 43 13;
3199 144 77 61;
3215 144 81 0;
3278 144 45 10;
3316 144 41 0;
4352 144 43 0;
4994 144 45 0;
5922 144 56 11;
5935 144 79 0;
5943 144 77 0;
5953 144 63 35;
6677 144 66 58;
6695 144 70 42;
6927 144 63 0;
7297 144 63 17;
7307 144 70 0;
7784 144 71 53;
7904 144 56 0;
8041 144 63 0;
8126 144 56 58;
8271 144 71 0;
8287 144 66 0;
8412 144 63 54;
8650 144 66 61;
8677 144 70 62;
8793 144 56 0;
8968 144 71 80;
8978 144 63 0;
9152 144 70 0;
9154 144 56 52;
9219 144 66 0;
9387 144 71 0;
9428 144 63 57;
9661 144 66 89;
9774 144 63 0;
9866 144 70 87;
10109 144 63 66;
10205 144 66 0;
10424 144 66 11;
10682 144 64 18;
10728 144 70 0;
10963 144 71 46;
11048 144 66 0;
11299 144 70 75;
11360 144 63 0;
11370 144 64 0;
11640 144 66 54;
11662 144 71 0;
11786 144 70 0;
11957 144 63 55;
12219 144 70 53;
12223 144 66 0;
12395 144 70 0;
12436 144 71 68;
13297 144 73 5;
13793 144 75 4;
13982 144 73 0;
14190 144 71 0;
14287 144 56 0;
14402 144 63 0;
14754 144 75 0;
14904 144 56 64;
14938 144 63 39;
15212 144 68 75;
15407 144 70 75;
15651 144 71 86;
15652 144 68 0;
15683 144 70 0;
15750 144 63 0;
15757 144 56 0;
15887 144 70 87;
15970 144 71 0;
16089 144 56 61;
16347 144 63 79;
16357 144 70 0;
16619 144 68 11;
16762 144 63 0;
16829 144 66 64;
16880 144 68 0;
17048 144 63 58;
17260 144 68 70;
17261 144 66 0;
17390 144 56 0;
17528 144 71 71;
17530 144 63 0;
17593 144 68 0;
17734 144 56 42;
17822 144 71 0;
17970 144 63 75;
18190 144 71 67;
18394 144 73 74;
18549 144 56 0;
18617 144 75 68;
18635 144 71 0;
18673 144 76 48;
18732 144 73 0;
18777 144 75 0;
18778 144 63 0;
18799 144 56 61;
19053 144 63 81;
19080 144 76 0;
19286 144 71 44;
19522 144 70 59;
19574 144 71 0;
19662 144 63 0;
19678 144 56 0;
19747 144 68 82;
19787 144 70 0;
19945 144 56 66;
20008 144 68 0;
20230 144 66 72;
20461 144 63 66;
20583 144 66 0;
20721 144 68 67;
20841 144 63 0;
21028 144 63 63;
21558 144 70 79;
21601 144 68 0;
22183 144 71 58;
22216 144 70 0;
23142 144 75 47;
24004 144 71 0;
24012 144 78 52;
24147 144 75 0;
25466 144 81 78;
25588 144 78 0;
26214 144 80 65;
26249 144 81 0;
27658 144 78 46;
27697 144 80 0;
27784 144 75 50;
27802 144 78 0;
27938 144 75 0;
27957 144 73 54;
28182 144 73 0;
28184 144 70 71;
28613 144 73 57;
28630 144 70 0;
28788 144 63 0;
28863 144 56 0;
29029 144 56 62;
29092 144 73 0;
29363 144 63 52;
29582 144 68 48;
29844 144 73 77;
30041 144 68 0;
30080 144 75 81;
30122 144 73 0;
30165 144 63 0;
30407 144 75 0;
30458 144 63 77;
30732 144 71 59;
30958 144 70 74;
30991 144 71 0;
31155 144 63 0;
31163 144 70 0;
31183 144 69 53;
31414 144 63 93;
31431 144 69 0;
31611 144 68 58;
31854 144 70 70;
31889 144 68 0;
32043 144 70 0;
32063 144 71 68;
32294 144 73 61;
32346 144 71 0;
32516 144 75 61;
32558 144 73 0;
32788 144 78 61;
32863 144 75 0;
33073 144 78 0;
33203 144 80 78;
33929 144 80 0;
34095 144 85 82;
34919 144 81 36;
34988 144 85 0;
35756 144 63 0;
35758 144 81 0;
35784 144 56 0;
***6 1 35 1***
<Positive feeling>
26157 144 60 56;
27717 144 57 24;
28249 144 64 19;
28804 144 62 14;
29000 144 60 0;
29393 144 60 35;
29478 144 62 0;
29507 144 64 0;
29936 144 55 20;
29997 144 57 0;
30509 144 67 37;
31023 144 53 62;
31078 144 55 0;
31901 144 67 0;
32200 144 64 19;
32369 144 60 0;
32733 144 60 64;
32931 144 64 0;
33164 144 55 48;
33299 144 53 0;
33677 144 52 70;
34219 144 67 62;
35510 144 65 57;
35992 144 60 0;
36015 144 67 0;
36122 144 60 62;
36377 144 52 0;
36751 144 50 24;
36761 144 52 20;
36787 144 65 0;
36791 144 55 0;
36799 144 52 0;
37346 144 55 43;
37354 144 57 38;
37537 144 55 0;
37960 144 50 0;
37984 144 55 70;
38140 144 57 0;
38639 144 64 64;
39927 144 64 0;
40165 144 62 38;
40390 144 60 0;
40798 144 60 44;
40892 144 62 0;
41564 144 69 13;
42379 144 67 10;
43106 144 57 34;
43215 144 55 0;
43990 144 57 0;
44003 144 55 51;
44874 144 69 0;
45085 144 65 42;
45125 144 67 0;
46365 144 60 0;
46587 144 60 51;
47399 144 52 26;
47441 144 65 0;
47489 144 55 0;
48095 144 69 39;
48741 144 53 59;
48819 144 67 13;
48905 144 52 0;
49099 144 69 0;
49396 144 55 42;
49409 144 65 34;
49450 144 53 0;
49655 144 67 0;
50485 144 67 49;
50500 144 53 38;
50633 144 55 0;
50948 144 67 0;
51312 144 65 0;
51477 144 64 86;
52072 144 64 0;
52303 144 62 64;
52983 144 60 0;
53202 144 60 33;
53300 144 62 0;
54057 144 48 55;
54168 144 53 0;
54765 144 50 68;
54814 144 48 0;
55418 144 52 68;
55492 144 50 0;
56209 144 53 21;
56250 144 52 0;
56765 144 60 0;
56940 144 60 40;
57738 144 69 24;
58384 144 67 25;
59139 144 65 28;
59189 144 69 0;
59472 144 60 0;
59953 144 60 20;
60668 144 55 46;
60729 144 53 0;
61380 144 57 64;
61474 144 55 0;
62145 144 59 27;
62189 144 57 0;
62559 144 60 0;
62612 144 67 0;
62914 144 60 31;
62968 144 65 0;
63747 144 65 55;
64439 144 64 32;
64524 144 65 0;
65279 144 62 45;
66755 144 64 0;
66800 144 62 0;
67249 144 48 79;
67274 144 74 48;
67275 144 72 46;
67310 144 59 0;
67419 144 74 0;
69636 144 60 0;
69871 144 60 35;
70687 144 71 42;
70699 144 50 64;
70775 144 48 0;
70787 144 72 0;
71109 144 69 54;
71148 144 52 77;
71163 144 71 0;
71188 144 50 0;
72715 144 60 0;
72912 144 60 43;
73594 144 53 50;
73630 144 67 59;
73639 144 69 0;
73693 144 52 0;
74079 144 67 0;
74130 144 55 55;
74173 144 65 60;
74219 144 53 0;
75599 144 60 0;
75708 144 60 38;
76076 144 65 0;
76982 144 64 62;
77035 144 57 58;
77110 144 55 0;
78260 144 60 0;
78410 144 60 54;
78920 144 64 0;
79600 144 58 34;
79633 144 63 45;
79717 144 57 0;
81020 144 62 33;
81058 144 63 0;
82317 144 62 0;
83550 144 61 32;
83600 144 59 45;
83619 144 58 0;
83626 144 60 0;
85636 144 60 31;
85827 144 59 0;
85898 144 61 0;
87236 144 60 0;
<Negative feeling>
1234 144 60 110;
2979 144 59 27;
6435 144 61 18;
8956 144 60 0;
9197 144 60 83;
9286 144 61 0;
11245 144 61 10;
12921 144 59 0;
13411 144 59 22;
15454 144 61 0;
16099 144 58 58;
16119 144 62 78;
16162 144 59 0;
17606 144 60 0;
18148 144 60 43;
19474 144 62 0;
21843 144 57 67;
21988 144 58 0;
23133 144 56 29;
23252 144 57 0;
24940 144 60 0;
24996 144 60 80;
27194 144 63 23;
28406 144 64 33;
28501 144 63 0;
29663 144 60 0;
30120 144 60 29;
30777 144 55 19;
30891 144 56 0;
31376 144 64 0;
31804 144 65 51;
32575 144 60 0;
32756 144 60 52;
34111 144 66 41;
34197 144 65 0;
34857 144 54 39;
34984 144 55 0;
35599 144 60 0;
35719 144 60 70;
36492 144 67 75;
37969 144 53 42;
38176 144 54 0;
38366 144 60 0;
38618 144 60 61;
38822 144 66 0;
39303 144 52 68;
39403 144 53 0;
39705 144 67 0;
40054 144 68 68;
40705 144 51 61;
40897 144 52 0;
41256 144 60 0;
41424 144 60 68;
43171 144 68 0;
43252 144 69 53;
45430 144 50 37;
45617 144 51 0;
46183 144 49 20;
46329 144 50 0;
47012 144 48 58;
47169 144 49 0;
47819 144 60 0;
47976 144 60 52;
49969 144 47 55;
50791 144 46 62;
50845 144 47 0;
51019 144 48 0;
51775 144 45 33;
51864 144 46 0;
52735 144 60 0;
52950 144 60 64;
53766 144 69 0;
54712 144 70 29;
55599 144 71 50;
55673 144 70 0;
56799 144 72 15;
56821 144 71 0;
57362 144 60 0;
57913 144 60 42;
58417 144 72 0;
58489 144 45 0;
59998 144 72 25;
60934 144 73 32;
61092 144 72 0;
62001 144 74 58;
62102 144 73 0;
62803 144 60 0;
63230 144 60 43;
64989 144 75 18;
65075 144 74 0;
66010 144 76 55;
66084 144 75 0;
67663 144 60 0;
67712 144 45 47;
67728 144 77 69;
67817 144 76 0;
68882 144 78 87;
68885 144 44 56;
68940 144 77 0;
68955 144 45 0;
69802 144 79 87;
69803 144 43 88;
69824 144 78 0;
69833 144 44 0;
70419 144 42 77;
70419 144 80 113;
70468 144 41 64;
70527 144 79 0;
70568 144 41 0;
70574 144 42 0;
70707 144 42 87;
70738 144 43 0;
71173 144 81 95;
71174 144 41 91;
71195 144 42 0;
71211 144 80 0;
73426 144 83 73;
73718 144 81 0;
73735 144 84 73;
73794 144 83 0;
74054 144 85 50;
74205 144 84 0;
74331 144 40 66;
74390 144 41 0;
75061 144 39 23;
75104 144 86 61;
75163 144 40 0;
75209 144 85 0;
75768 144 38 73;
75771 144 87 67;
75824 144 86 0;
75837 144 39 0;
76644 144 88 55;
76646 144 37 74;
76711 144 38 0;
76712 144 87 0;
76763 144 87 48;
76837 144 87 0;
77392 144 36 84;
77402 144 89 102;
77413 144 37 0;
77469 144 88 0;
78354 144 35 73;
78362 144 91 83;
78432 144 36 0;
78445 144 89 0;
79811 144 92 67;
79812 144 34 54;
79862 144 91 0;
79903 144 35 0;
80127 144 93 73;
80134 144 33 65;
80174 144 92 0;
80207 144 34 0;
80364 144 94 81;
80391 144 32 81;
80426 144 93 0;
80445 144 33 0;
80622 144 95 81;
80641 144 31 70;
80655 144 94 0;
80684 144 32 0;
80866 144 96 95;
80943 144 95 0;
80948 144 29 69;
81057 144 29 0;
82346 144 30 51;
82454 144 30 0;
82549 144 97 81;
82562 144 30 81;
82614 144 31 0;
82681 144 96 0;
82968 144 29 90;
82976 144 98 67;
83002 144 30 0;
83011 144 97 0;
84467 144 99 64;
84509 144 98 0;
84647 144 100 68;
84651 144 99 0;
84819 144 101 92;
84861 144 100 0;
85081 144 102 68;
85092 144 101 0;
85902 144 103 102;
85933 144 28 95;
85949 144 102 0;
85969 144 29 0;
90722 144 103 0;
92356 144 28 0;
94206 144 60 14;
96120 144 60 0;
<Ugly>
8712 144 48 92;
8716 144 54 85;
8838 144 48 0;
8865 144 54 0;
9131 144 49 75;
9146 144 55 69;
9159 144 54 49;
9182 144 54 0;
9245 144 49 0;
9333 144 55 0;
9470 144 54 74;
9471 144 48 90;
10131 144 55 59;
10142 144 49 79;
10200 144 48 0;
10209 144 54 0;
10288 144 55 0;
10298 144 49 0;
11791 144 48 72;
11902 144 50 70;
11948 144 48 0;
12104 144 52 65;
12122 144 50 0;
12345 144 52 0;
12356 144 53 106;
12919 144 52 94;
12990 144 53 0;
13079 144 50 70;
13144 144 52 0;
13199 144 52 59;
13235 144 52 0;
13448 144 52 106;
13487 144 50 0;
15490 144 52 0;
17229 144 54 127;
17238 144 48 117;
18086 144 49 95;
18093 144 55 102;
18113 144 54 0;
18123 144 48 0;
18427 144 54 116;
18450 144 50 92;
18451 144 49 0;
18457 144 55 0;
18664 144 50 0;
18703 144 48 81;
18760 144 53 120;
18796 144 54 0;
18917 144 53 0;
18927 144 48 0;
19051 144 52 127;
19060 144 49 116;
19611 144 51 107;
19640 144 50 97;
19641 144 48 94;
19673 144 49 0;
19685 144 52 0;
19699 144 48 0;
19758 144 50 0;
19961 144 51 0;
19993 144 52 114;
20000 144 47 95;
22633 144 52 0;
22635 144 47 0;
25731 144 51 75;
25734 144 54 70;
25739 144 73 77;
25740 144 52 70;
25741 144 75 78;
25743 144 61 53;
25744 144 53 78;
25745 144 49 77;
25746 144 76 70;
25747 144 74 74;
25748 144 50 84;
25748 144 66 93;
25749 144 58 74;
25754 144 72 81;
25755 144 56 46;
25755 144 77 79;
25756 144 65 71;
25757 144 68 93;
25759 144 59 73;
25759 144 67 83;
25761 144 57 70;
25761 144 60 79;
25762 144 69 70;
25767 144 64 90;
25768 144 71 65;
25769 144 62 79;
25783 144 71 0;
25784 144 77 0;
25787 144 64 0;
25788 144 49 0;
25789 144 62 0;
25792 144 72 0;
25796 144 69 0;
25797 144 60 0;
25798 144 76 0;
25799 144 74 0;
25799 144 67 0;
25800 144 50 0;
25802 144 57 0;
25803 144 75 0;
25803 144 59 0;
25809 144 65 0;
25810 144 51 0;
25811 144 73 0;
25811 144 53 0;
25812 144 54 0;
25813 144 58 0;
25813 144 56 0;
25814 144 68 0;
25819 144 52 0;
25821 144 61 0;
25823 144 66 0;
25883 144 58 72;
25884 144 56 93;
25888 144 51 119;
25888 144 54 91;
25889 144 50 73;
25890 144 72 117;
25893 144 49 110;
25893 144 68 95;
25894 144 48 110;
25894 144 73 116;
25895 144 70 95;
25896 144 55 71;
25896 144 75 116;
25897 144 57 76;
25898 144 59 81;
25899 144 53 108;
25900 144 78 101;
25903 144 71 100;
25904 144 76 92;
25905 144 69 77;
25906 144 77 98;
25908 144 67 85;
25928 144 77 0;
25939 144 76 0;
25941 144 71 0;
25943 144 67 0;
25946 144 69 0;
25951 144 53 0;
25955 144 70 0;
25956 144 68 0;
25957 144 72 0;
25959 144 59 0;
25966 144 55 0;
25966 144 57 0;
25969 144 51 0;
25972 144 73 0;
25975 144 58 0;
25984 144 56 0;
25985 144 50 0;
26012 144 70 49;
26013 144 47 54;
26020 144 73 31;
26022 144 46 48;
26075 144 70 0;
26076 144 73 0;
26088 144 75 0;
26094 144 78 0;
26110 144 49 0;
26110 144 54 0;
26118 144 48 0;
26119 144 46 0;
26135 144 47 0;
26135 144 80 97;
26141 144 78 93;
26142 144 73 119;
26144 144 75 99;
26147 144 81 88;
26151 144 83 91;
26158 144 44 81;
26159 144 46 85;
26160 144 45 69;
26160 144 74 80;
26161 144 72 83;
26162 144 47 51;
26162 144 71 98;
26164 144 76 83;
26166 144 49 95;
26167 144 51 64;
26169 144 43 80;
26178 144 54 82;
26180 144 50 70;
26181 144 52 77;
26184 144 53 98;
26185 144 71 0;
26185 144 76 0;
26186 144 81 0;
26187 144 74 0;
26187 144 72 0;
26192 144 83 0;
26199 144 75 0;
26200 144 54 0;
26203 144 73 0;
26205 144 78 0;
26205 144 53 0;
26207 144 80 0;
26208 144 52 0;
26210 144 50 0;
26213 144 43 0;
26215 144 47 0;
26228 144 49 0;
26229 144 51 0;
26232 144 46 0;
26256 144 82 99;
26257 144 73 107;
26261 144 80 113;
26263 144 43 51;
26265 144 75 77;
26268 144 42 61;
26268 144 78 87;
26269 144 49 46;
26269 144 84 83;
26270 144 46 34;
26276 144 51 56;
26282 144 77 66;
26283 144 41 47;
26283 144 76 65;
26287 144 74 73;
26288 144 48 57;
26291 144 50 50;
26298 144 77 0;
26301 144 76 0;
26305 144 74 0;
26306 144 84 0;
26313 144 73 0;
26314 144 78 0;
26319 144 75 0;
26321 144 50 0;
26324 144 48 0;
26342 144 51 0;
26344 144 84 46;
26346 144 45 0;
26351 144 49 0;
26352 144 75 53;
26355 144 46 0;
26356 144 78 59;
26357 144 83 65;
26381 144 45 36;
26393 144 46 18;
26399 144 42 0;
26409 144 83 0;
26413 144 84 0;
26413 144 78 0;
26420 144 80 0;
26422 144 75 0;
26434 144 82 0;
26438 144 41 0;
26468 144 80 93;
26482 144 73 84;
26486 144 81 67;
26487 144 43 0;
26487 144 75 75;
26496 144 78 68;
26498 144 72 73;
26499 144 44 0;
26501 144 71 75;
26502 144 51 35;
26505 144 54 58;
26507 144 74 60;
26508 144 45 0;
26510 144 81 0;
26520 144 74 0;
26527 144 72 0;
26529 144 71 0;
26530 144 54 0;
26535 144 80 0;
26542 144 78 0;
26549 144 75 0;
26550 144 73 0;
26559 144 46 0;
26570 144 49 38;
26591 144 78 62;
26596 144 54 40;
26602 144 75 50;
26609 144 70 70;
26612 144 73 54;
26621 144 71 65;
26644 144 71 0;
26652 144 75 0;
26654 144 70 0;
26654 144 73 0;
26657 144 78 0;
26700 144 56 22;
26700 144 75 77;
26702 144 73 66;
26715 144 70 47;
26723 144 71 66;
26727 144 69 59;
26730 144 67 78;
26752 144 67 0;
26756 144 71 0;
26756 144 69 0;
26760 144 58 10;
26764 144 70 0;
26768 144 73 0;
26800 144 49 0;
26812 144 73 61;
26829 144 70 58;
26905 144 61 30;
26907 144 51 0;
26927 144 75 0;
26931 144 63 25;
26939 144 68 44;
26942 144 72 37;
26956 144 66 47;
26969 144 53 31;
26995 144 72 0;
26998 144 66 0;
27007 144 68 0;
27012 144 70 0;
27013 144 53 0;
27019 144 73 0;
27027 144 58 0;
27032 144 56 0;
27035 144 63 0;
27054 144 73 67;
27055 144 75 89;
27059 144 70 85;
27061 144 52 55;
27063 144 58 37;
27064 144 68 87;
27065 144 53 52;
27065 144 66 97;
27066 144 51 48;
27071 144 56 21;
27076 144 67 87;
27076 144 65 102;
27077 144 59 60;
27078 144 69 70;
27087 144 60 65;
27091 144 62 70;
27108 144 65 0;
27110 144 69 0;
27111 144 67 0;
27111 144 62 0;
27112 144 66 0;
27115 144 68 0;
27115 144 60 0;
27117 144 70 0;
27120 144 75 0;
27121 144 59 0;
27122 144 73 0;
27122 144 53 0;
27124 144 52 0;
27125 144 61 0;
27135 144 58 0;
27141 144 56 0;
27172 144 75 73;
27178 144 52 50;
27180 144 73 104;
27182 144 50 50;
27182 144 70 78;
27184 144 68 84;
27194 144 71 72;
27195 144 69 64;
27196 144 67 78;
27197 144 57 43;
27199 144 56 19;
27221 144 71 0;
27223 144 67 0;
27224 144 69 0;
27228 144 68 0;
27231 144 75 0;
27231 144 70 0;
27235 144 73 0;
27239 144 52 0;
27245 144 50 0;
27245 144 57 0;
27248 144 54 0;
27248 144 56 0;
27284 144 49 67;
27293 144 78 99;
27296 144 48 51;
27297 144 50 37;
27297 144 75 95;
27301 144 73 75;
27305 144 70 85;
27306 144 55 56;
27306 144 79 68;
27309 144 68 40;
27311 144 52 51;
27312 144 71 80;
27313 144 72 80;
27319 144 69 76;
27325 144 79 0;
27335 144 72 0;
27336 144 69 0;
27338 144 71 0;
27341 144 68 0;
27345 144 70 0;
27345 144 52 0;
27348 144 50 0;
27350 144 73 0;
27352 144 75 0;
27353 144 78 0;
27355 144 48 0;
27355 144 55 0;
27361 144 51 0;
27381 144 49 0;
27401 144 49 36;
27416 144 47 49;
27416 144 80 97;
27418 144 48 58;
27420 144 46 71;
27421 144 78 113;
27422 144 53 61;
27422 144 75 101;
27425 144 51 57;
27425 144 74 94;
27426 144 52 64;
27427 144 50 49;
27427 144 54 67;
27430 144 45 45;
27433 144 73 81;
27435 144 72 87;
27448 144 71 77;
27461 144 72 0;
27462 144 50 0;
27463 144 74 0;
27463 144 73 0;
27464 144 45 0;
27466 144 47 0;
27467 144 71 0;
27468 144 53 0;
27469 144 48 0;
27469 144 52 0;
27472 144 78 0;
27473 144 54 0;
27474 144 49 0;
27475 144 75 0;
27477 144 80 0;
27486 144 46 0;
27487 144 51 0;
27523 144 82 82;
27526 144 44 70;
27527 144 46 68;
27534 144 80 77;
27536 144 47 56;
27536 144 73 87;
27538 144 51 43;
27539 144 45 53;
27539 144 78 95;
27540 144 50 64;
27540 144 76 76;
27541 144 48 62;
27541 144 75 99;
27542 144 43 53;
27545 144 74 84;
27547 144 52 54;
27548 144 49 51;
27573 144 74 0;
27581 144 48 0;
27581 144 43 0;
27582 144 76 0;
27583 144 75 0;
27585 144 49 0;
27586 144 45 0;
27586 144 52 0;
27587 144 80 0;
27588 144 50 0;
27591 144 78 0;
27592 144 82 0;
27592 144 47 0;
27593 144 73 0;
27603 144 51 0;
27606 144 46 0;
27607 144 44 0;
27641 144 82 65;
27646 144 73 78;
27647 144 46 56;
27653 144 80 60;
27654 144 78 74;
27657 144 51 63;
27658 144 76 77;
27658 144 74 84;
27658 144 75 79;
27660 144 45 53;
27662 144 47 55;
27670 144 49 54;
27696 144 82 0;
27703 144 76 0;
27709 144 45 0;
27711 144 74 0;
27712 144 75 0;
27713 144 78 0;
27714 144 73 0;
27716 144 47 0;
27719 144 80 0;
27719 144 49 0;
27729 144 51 0;
27759 144 80 58;
27760 144 49 48;
27781 144 75 71;
27783 144 46 0;
27784 144 78 50;
27787 144 73 70;
27790 144 74 64;
27816 144 74 0;
27818 144 54 21;
27827 144 78 0;
27828 144 73 0;
27835 144 75 0;
27845 144 80 0;
27846 144 51 10;
27887 144 78 85;
27903 144 73 68;
27904 144 75 77;
27906 144 70 79;
27908 144 79 54;
27918 144 72 60;
27935 144 79 0;
27942 144 72 0;
27947 144 56 11;
27960 144 70 0;
27961 144 73 0;
27968 144 75 0;
28009 144 49 0;
28017 144 75 61;
28019 144 73 71;
28024 144 68 77;
28027 144 70 75;
28028 144 77 51;
28034 144 58 5;
28037 144 71 51;
28063 144 78 0;
28063 144 77 0;
28069 144 71 0;
28077 144 75 0;
28079 144 70 0;
28083 144 73 0;
28083 144 68 0;
28097 144 52 39;
28117 144 53 40;
28139 144 75 75;
28146 144 73 67;
28151 144 68 68;
28154 144 70 73;
28159 144 52 0;
28165 144 56 0;
28167 144 53 0;
28168 144 71 58;
28174 144 58 0;
28188 144 71 0;
28200 144 68 0;
28202 144 70 0;
28203 144 73 0;
28209 144 56 49;
28211 144 53 39;
28220 144 58 31;
28245 144 51 0;
28294 144 56 0;
28297 144 58 0;
28331 144 56 48;
28338 144 55 51;
28342 144 58 43;
28343 144 52 47;
28351 144 59 65;
28367 144 61 33;
28377 144 73 59;
28383 144 75 0;
28383 144 52 0;
28394 144 66 67;
28400 144 68 54;
28400 144 70 51;
28409 144 54 0;
28411 144 59 0;
28413 144 56 0;
28416 144 58 0;
28423 144 61 0;
28441 144 66 0;
28442 144 68 0;
28444 144 70 0;
28453 144 73 0;
28463 144 54 47;
28479 144 56 43;
28480 144 52 43;
28495 144 58 33;
28510 144 73 61;
28518 144 66 93;
28519 144 70 89;
28521 144 68 77;
28544 144 56 0;
28548 144 55 0;
28571 144 68 0;
28572 144 70 0;
28573 144 73 0;
28573 144 66 0;
28588 144 51 38;
28629 144 73 67;
28630 144 75 55;
28634 144 66 93;
28637 144 70 79;
28640 144 68 81;
28653 144 67 64;
28668 144 58 0;
28669 144 56 8;
28672 144 67 0;
28679 144 50 12;
28684 144 73 0;
28686 144 70 0;
28686 144 68 0;
28691 144 66 0;
28721 144 49 34;
28751 144 68 72;
28758 144 53 0;
28758 144 73 64;
28759 144 70 84;
28761 144 49 0;
28771 144 71 52;
28797 144 71 0;
28809 144 49 16;
28818 144 75 0;
28820 144 70 0;
28824 144 68 0;
28825 144 48 40;
28828 144 73 0;
28841 144 53 41;
28869 144 52 0;
28879 144 75 31;
28880 144 53 0;
28884 144 70 45;
28888 144 56 0;
28892 144 68 52;
28897 144 73 37;
28899 144 51 0;
28908 144 54 0;
28918 144 68 0;
28926 144 73 0;
28928 144 70 0;
28938 144 75 0;
28969 144 51 44;
28974 144 54 54;
28976 144 56 59;
28982 144 77 51;
28982 144 75 57;
28991 144 70 74;
28993 144 73 72;
29003 144 68 77;
29005 144 71 62;
29026 144 51 0;
29027 144 48 0;
29028 144 56 0;
29032 144 49 0;
29032 144 54 0;
29033 144 50 0;
29035 144 71 0;
29040 144 68 0;
29041 144 77 0;
29050 144 70 0;
29051 144 73 0;
29053 144 75 0;
29086 144 49 44;
29112 144 56 38;
29126 144 75 73;
29138 144 73 61;
29143 144 68 61;
29149 144 56 0;
29149 144 70 47;
29155 144 49 0;
29176 144 70 0;
29180 144 68 0;
29184 144 73 0;
29198 144 49 46;
29230 144 56 28;
29252 144 56 0;
29261 144 68 48;
29268 144 73 23;
29269 144 49 0;
29295 144 49 41;
29297 144 68 0;
29299 144 73 0;
29314 144 75 0;
29330 144 56 25;
29362 144 56 0;
29372 144 49 0;
29376 144 75 49;
29389 144 73 51;
29390 144 70 61;
29394 144 66 68;
29395 144 68 64;
29416 144 49 41;
29425 144 66 0;
29426 144 68 0;
29432 144 70 0;
29438 144 73 0;
29452 144 75 0;
29499 144 73 70;
29512 144 68 71;
29513 144 66 85;
29513 144 70 78;
29523 144 48 11;
29556 144 66 0;
29562 144 68 0;
29570 144 70 0;
29576 144 48 0;
29579 144 49 0;
29584 144 73 0;
29622 144 73 46;
29637 144 70 72;
29646 144 68 54;
29647 144 66 67;
29668 144 49 40;
29675 144 54 45;
29684 144 66 0;
29685 144 68 0;
29692 144 70 0;
29693 144 49 0;
29703 144 54 0;
29705 144 73 0;
29766 144 68 70;
29767 144 70 49;
29770 144 66 67;
29775 144 63 61;
29810 144 63 0;
29811 144 70 0;
29811 144 66 0;
29818 144 68 0;
29873 144 46 41;
29883 144 70 65;
29897 144 66 66;
29902 144 63 40;
29924 144 66 0;
29931 144 63 0;
29944 144 70 0;
29946 144 46 0;
30001 144 46 28;
30013 144 70 48;
30018 144 66 81;
30023 144 54 56;
30026 144 51 52;
30027 144 61 59;
30030 144 68 46;
30031 144 63 53;
30056 144 68 0;
30058 144 63 0;
30059 144 51 0;
30060 144 61 0;
30061 144 46 0;
30061 144 54 0;
30063 144 70 0;
30066 144 66 0;
30127 144 46 43;
30141 144 68 62;
30152 144 66 56;
30153 144 63 54;
30155 144 61 61;
30179 144 46 0;
30184 144 66 0;
30187 144 61 0;
30189 144 63 0;
30200 144 68 0;
30243 144 46 52;
30250 144 68 55;
30264 144 51 48;
30271 144 63 56;
30272 144 61 70;
30273 144 54 42;
30284 144 66 27;
30292 144 54 0;
30299 144 51 0;
30301 144 46 0;
30305 144 66 0;
30310 144 61 0;
30312 144 63 0;
30320 144 68 0;
30367 144 46 67;
30371 144 44 57;
30381 144 68 56;
30381 144 51 70;
30386 144 49 55;
30387 144 54 64;
30389 144 66 65;
30393 144 63 67;
30396 144 61 60;
30401 144 44 0;
30405 144 58 66;
30409 144 49 0;
30411 144 46 0;
30417 144 54 0;
30418 144 51 0;
30426 144 58 0;
30433 144 66 0;
30435 144 68 0;
30435 144 61 0;
30436 144 63 0;
30495 144 51 107;
30497 144 46 97;
30500 144 44 81;
30501 144 49 99;
30503 144 54 84;
30503 144 47 64;
30504 144 48 68;
30508 144 66 87;
30512 144 63 85;
30513 144 52 77;
30515 144 50 73;
30515 144 61 75;
30516 144 44 0;
30516 144 58 89;
30525 144 47 0;
30528 144 48 0;
30530 144 60 59;
30532 144 46 0;
30534 144 50 0;
30535 144 52 0;
30540 144 49 0;
30542 144 54 0;
30546 144 51 0;
30551 144 60 0;
30559 144 66 0;
30560 144 58 0;
30561 144 61 0;
30566 144 63 0;
30603 144 51 104;
30612 144 44 91;
30612 144 46 91;
30614 144 49 110;
30615 144 47 73;
30623 144 48 64;
30626 144 54 67;
30626 144 66 87;
30629 144 52 70;
30631 144 50 65;
30636 144 63 89;
30637 144 58 97;
30638 144 61 95;
30642 144 60 75;
30643 144 48 0;
30645 144 47 0;
30645 144 59 80;
30647 144 50 0;
30648 144 44 0;
30649 144 52 0;
30650 144 46 0;
30653 144 49 0;
30655 144 54 0;
30662 144 51 0;
30668 144 59 0;
30670 144 60 0;
30679 144 63 0;
30680 144 66 0;
30680 144 61 0;
30681 144 58 0;
30719 144 51 127;
30721 144 44 110;
30722 144 46 119;
30724 144 49 127;
30727 144 47 94;
30729 144 45 81;
30730 144 48 100;
30731 144 43 85;
30731 144 54 91;
30736 144 52 97;
30737 144 50 92;
30750 144 63 84;
30751 144 45 0;
30751 144 61 97;
30753 144 48 0;
30753 144 43 0;
30754 144 58 87;
30755 144 65 61;
30756 144 52 0;
30757 144 47 0;
30759 144 50 0;
30759 144 56 116;
30761 144 59 70;
30762 144 54 0;
30769 144 57 84;
30773 144 49 0;
30774 144 44 0;
30774 144 46 0;
30775 144 51 0;
30781 144 65 0;
30790 144 57 0;
30792 144 59 0;
30800 144 63 0;
30801 144 58 0;
30803 144 56 0;
30809 144 61 0;
30842 144 44 123;
30843 144 51 127;
30846 144 46 119;
30846 144 49 127;
30850 144 54 113;
30851 144 43 104;
30852 144 47 117;
30853 144 48 122;
30854 144 45 100;
30856 144 52 108;
30857 144 63 104;
30859 144 50 104;
30862 144 65 81;
30863 144 64 81;
30864 144 61 119;
30867 144 56 107;
30867 144 58 116;
30870 144 62 76;
30871 144 57 91;
30871 144 59 95;
30872 144 47 0;
30873 144 48 0;
30875 144 45 0;
30876 144 50 0;
30876 144 60 94;
30877 144 52 0;
30879 144 43 0;
30881 144 55 106;
30892 144 54 0;
30892 144 62 0;
30895 144 44 0;
30896 144 49 0;
30897 144 60 0;
30897 144 51 0;
30897 144 46 0;
30898 144 59 0;
30899 144 64 0;
30900 144 65 0;
30901 144 55 0;
30904 144 57 0;
30913 144 61 0;
30922 144 63 0;
30927 144 58 0;
30931 144 56 0;
30970 144 46 104;
30977 144 45 80;
30978 144 49 97;
30979 144 48 100;
30980 144 63 97;
30981 144 56 87;
30982 144 51 93;
30983 144 64 80;
30987 144 54 97;
30987 144 65 74;
30989 144 43 61;
30990 144 58 101;
30990 144 61 110;
30993 144 52 73;
30998 144 57 68;
31002 144 43 0;
31004 144 55 91;
31007 144 45 0;
31015 144 48 0;
31016 144 52 0;
31021 144 65 0;
31025 144 49 0;
31026 144 51 0;
31026 144 64 0;
31028 144 54 0;
31028 144 57 0;
31029 144 46 0;
31030 144 55 0;
31031 144 61 0;
31044 144 56 0;
31044 144 58 0;
31045 144 63 0;
31114 144 46 61;
31116 144 51 67;
31124 144 49 55;
31132 144 63 70;
31137 144 54 61;
31142 144 58 79;
31143 144 56 85;
31144 144 49 0;
31144 144 61 74;
31150 144 46 0;
31154 144 54 0;
31160 144 51 0;
31166 144 61 0;
31174 144 58 0;
31174 144 56 0;
31182 144 63 0;
31265 144 56 78;
31267 144 63 42;
31268 144 58 75;
31269 144 54 64;
31272 144 51 41;
31294 144 54 0;
31298 144 51 0;
31300 144 63 0;
31301 144 58 0;
31304 144 56 0;
31380 144 46 24;
31380 144 54 67;
31389 144 51 39;
31399 144 63 41;
31410 144 56 42;
31414 144 46 0;
31417 144 51 0;
31427 144 56 0;
31427 144 54 0;
31431 144 63 0;
31492 144 46 34;
31496 144 54 68;
31498 144 51 50;
31506 144 63 68;
31517 144 58 75;
31517 144 61 65;
31518 144 56 72;
31521 144 46 0;
31529 144 51 0;
31536 144 54 0;
31540 144 61 0;
31548 144 63 0;
31549 144 58 0;
31551 144 56 0;
31601 144 51 127;
31602 144 46 119;
31604 144 49 127;
31605 144 48 112;
31606 144 44 116;
31606 144 47 108;
31607 144 45 88;
31612 144 43 95;
31612 144 54 84;
31617 144 63 93;
31619 144 52 76;
31621 144 50 70;
31622 144 56 107;
31623 144 61 116;
31624 144 64 77;
31626 144 58 110;
31628 144 53 85;
31631 144 43 0;
31631 144 65 66;
31634 144 57 73;
31637 144 50 0;
31638 144 44 0;
31641 144 55 95;
31642 144 52 0;
31643 144 45 0;
31643 144 59 69;
31644 144 48 0;
31645 144 47 0;
31645 144 54 0;
31649 144 49 0;
31649 144 65 0;
31650 144 53 0;
31655 144 46 0;
31658 144 59 0;
31661 144 64 0;
31662 144 51 0;
31663 144 55 0;
31664 144 57 0;
31666 144 61 0;
31668 144 58 0;
31670 144 63 0;
31672 144 56 0;
31728 144 46 91;
31730 144 51 104;
31733 144 49 113;
31737 144 47 62;
31738 144 44 93;
31739 144 45 65;
31739 144 48 65;
31743 144 63 87;
31746 144 43 64;
31748 144 56 99;
31748 144 61 107;
31751 144 64 71;
31752 144 58 101;
31758 144 57 67;
31761 144 60 60;
31763 144 43 0;
31764 144 55 86;
31772 144 44 0;
31776 144 48 0;
31776 144 45 0;
31777 144 47 0;
31778 144 60 0;
31781 144 64 0;
31783 144 49 0;
31786 144 55 0;
31788 144 57 0;
31792 144 61 0;
31793 144 46 0;
31794 144 58 0;
31796 144 63 0;
31799 144 56 0;
31803 144 51 0;
31901 144 56 81;
31912 144 58 60;
31925 144 58 0;
31933 144 56 0;
32036 144 56 107;
32038 144 58 104;
32057 144 51 51;
32061 144 58 0;
32065 144 56 0;
32073 144 51 0;
32133 144 63 127;
32136 144 64 114;
32137 144 65 108;
32139 144 58 127;
32140 144 61 127;
32140 144 62 117;
32142 144 56 119;
32143 144 44 127;
32144 144 60 114;
32147 144 51 127;
32147 144 57 110;
32148 144 46 127;
32148 144 43 114;
32149 144 45 117;
32149 144 59 117;
32150 144 47 120;
32150 144 49 127;
32151 144 48 127;
32159 144 50 112;
32161 144 52 127;
32163 144 55 90;
32173 144 59 0;
32174 144 52 0;
32174 144 57 0;
32176 144 60 0;
32176 144 50 0;
32183 144 55 0;
32184 144 56 0;
32189 144 58 0;
32190 144 49 0;
32198 144 61 0;
32200 144 62 0;
32215 144 65 0;
32216 144 64 0;
32217 144 63 0;
32220 144 48 0;
32229 144 51 0;
32239 144 46 0;
32240 144 45 0;
32240 144 47 0;
32241 144 43 0;
32250 144 44 0;
32474 144 51 127;
32475 144 44 127;
32476 144 46 127;
32477 144 45 127;
32478 144 63 127;
32479 144 47 127;
32479 144 49 127;
32480 144 43 127;
32481 144 48 127;
32481 144 56 127;
32482 144 61 127;
32483 144 58 127;
32484 144 57 120;
32484 144 64 127;
32485 144 60 127;
32485 144 62 127;
32487 144 54 110;
32487 144 59 127;
32487 144 65 127;
32488 144 52 125;
32489 144 50 110;
32491 144 55 127;
32502 144 55 0;
32507 144 54 0;
32507 144 50 0;
32508 144 52 0;
32515 144 59 0;
32517 144 65 0;
32519 144 60 0;
32559 144 59 50;
32583 144 59 0;
32630 144 64 0;
32633 144 62 0;
32642 144 43 0;
32642 144 57 0;
32645 144 48 0;
32646 144 49 0;
32647 144 45 0;
32659 144 47 0;
32660 144 46 0;
32663 144 58 0;
32667 144 56 0;
32668 144 44 0;
32669 144 61 0;
32675 144 51 0;
32684 144 63 0;
32881 144 63 127;
32884 144 61 127;
32885 144 51 123;
32885 144 56 127;
32887 144 44 127;
32888 144 54 127;
32888 144 58 127;
32889 144 64 122;
32890 144 46 127;
32891 144 57 97;
32891 144 62 114;
32892 144 60 120;
32893 144 49 127;
32895 144 47 122;
32895 144 65 114;
32896 144 43 120;
32896 144 55 127;
32897 144 59 122;
32898 144 45 117;
32898 144 48 127;
32902 144 52 108;
32904 144 50 104;
32923 144 50 0;
33107 144 65 0;
33110 144 59 0;
33115 144 52 0;
33119 144 49 0;
33125 144 48 0;
33126 144 55 0;
33128 144 60 0;
33129 144 64 0;
33129 144 62 0;
33131 144 45 0;
33133 144 58 0;
33134 144 47 0;
33134 144 43 0;
33135 144 46 0;
33138 144 57 0;
33139 144 56 0;
33141 144 54 0;
33143 144 61 0;
33146 144 51 0;
33146 144 44 0;
33150 144 63 0;
33298 144 51 123;
33299 144 63 127;
33301 144 56 127;
33301 144 61 127;
33302 144 44 127;
33303 144 58 127;
33304 144 46 123;
33304 144 54 127;
33306 144 64 125;
33307 144 47 108;
33307 144 60 125;
33308 144 49 113;
33308 144 62 122;
33309 144 45 117;
33310 144 55 127;
33310 144 57 100;
33312 144 43 127;
33313 144 48 114;
33313 144 59 127;
33315 144 52 106;
33316 144 50 108;
33316 144 65 108;
33334 144 65 0;
33782 144 49 0;
33783 144 48 0;
33784 144 43 0;
33784 144 59 0;
33788 144 45 0;
33788 144 50 0;
33790 144 64 0;
33790 144 52 0;
33793 144 62 0;
33794 144 47 0;
33795 144 60 0;
33797 144 46 0;
33805 144 44 0;
33806 144 58 0;
33807 144 61 0;
33808 144 63 0;
33810 144 55 0;
33813 144 54 0;
33814 144 56 0;
33814 144 57 0;
33817 144 51 0;
34015 144 56 127;
34017 144 54 127;
34017 144 61 127;
34018 144 57 112;
34018 144 63 127;
34019 144 58 127;
34020 144 49 127;
34020 144 55 127;
34021 144 51 127;
34025 144 60 120;
34025 144 64 127;
34026 144 59 127;
34027 144 44 127;
34028 144 48 125;
34028 144 65 127;
34029 144 50 122;
34029 144 62 127;
34030 144 42 127;
34031 144 46 127;
34040 144 45 112;
34043 144 59 0;
34043 144 40 97;
34048 144 43 91;
34054 144 51 0;
34057 144 45 0;
34068 144 43 0;
34078 144 45 48;
34085 144 41 62;
34228 144 43 8;
34416 144 43 0;
34421 144 62 0;
34426 144 60 0;
34427 144 58 0;
34430 144 46 0;
34439 144 65 0;
34442 144 41 0;
34447 144 45 0;
34448 144 64 0;
34450 144 56 0;
34451 144 54 0;
34452 144 55 0;
34452 144 40 0;
34453 144 61 0;
34454 144 44 0;
34457 144 57 0;
34465 144 63 0;
34466 144 42 0;
34469 144 49 0;
34475 144 50 0;
34481 144 48 0;
34751 144 78 123;
34753 144 70 127;
34754 144 32 119;
34755 144 73 127;
34756 144 34 127;
34757 144 42 127;
34757 144 75 101;
34758 144 65 127;
34759 144 67 127;
34760 144 37 127;
34761 144 45 127;
34761 144 69 114;
34763 144 43 127;
34764 144 66 127;
34765 144 39 107;
34765 144 74 114;
34768 144 41 127;
34769 144 71 120;
34773 144 66 0;
34774 144 76 74;
34778 144 39 0;
34779 144 41 0;
34781 144 40 80;
34782 144 71 0;
34793 144 76 0;
34795 144 39 37;
34800 144 40 0;
34822 144 36 38;
34934 144 40 10;
34934 144 41 8;
35039 144 71 5;
35059 144 72 5;
35188 144 35 5;
36213 144 68 13;
36246 144 75 0;
36275 144 78 0;
36278 144 76 1;
36286 144 77 69;
36302 144 35 0;
36316 144 77 0;
36317 144 70 0;
36371 144 67 0;
36372 144 36 0;
36394 144 40 0;
36396 144 41 0;
36414 144 67 64;
36416 144 65 0;
36420 144 73 0;
36426 144 43 0;
36428 144 32 0;
36430 144 39 0;
36431 144 68 0;
36432 144 45 0;
36437 144 37 0;
36443 144 34 0;
36457 144 42 0;
36458 144 76 0;
36462 144 74 0;
36482 144 67 0;
36489 144 69 0;
36498 144 71 0;
36499 144 72 0;
<Beautiful>
11688 144 57 36;
13878 144 65 29;
15980 144 57 0;
16430 144 55 39;
16533 144 65 0;
17736 144 64 31;
17820 144 55 0;
22646 144 57 55;
23002 144 64 0;
24858 144 48 32;
24859 144 41 55;
24861 144 65 68;
25114 144 57 0;
26674 144 45 17;
27720 144 55 29;
27807 144 65 0;
29294 144 41 0;
29294 144 45 0;
29405 144 48 0;
29598 144 64 60;
29615 144 40 25;
29636 144 43 22;
29649 144 47 25;
29799 144 55 0;
33019 144 64 0;
33143 144 64 73;
33597 144 43 0;
33731 144 40 0;
33860 144 47 0;
34816 144 41 42;
34829 144 45 35;
34837 144 38 31;
34866 144 62 61;
35079 144 64 0;
35859 144 65 80;
35978 144 62 0;
36702 144 64 64;
36777 144 65 0;
37636 144 62 57;
37821 144 64 0;
38365 144 41 0;
38491 144 38 0;
38518 144 45 0;
38990 144 52 35;
39043 144 48 21;
39072 144 60 41;
39108 144 55 21;
39235 144 62 0;
40215 144 64 33;
40340 144 60 0;
42535 144 64 0;
42543 144 60 54;
43597 144 52 0;
43631 144 48 0;
43790 144 55 0;
44592 144 47 50;
44595 144 50 43;
44617 144 43 38;
44659 144 62 56;
44720 144 60 0;
45405 144 60 21;
45431 144 62 0;
46359 144 59 73;
46471 144 60 0;
47212 144 60 73;
47248 144 59 0;
47481 144 62 84;
47528 144 60 0;
48625 144 43 0;
48631 144 50 0;
48632 144 47 0;
49101 144 45 46;
49103 144 48 48;
49126 144 41 40;
49152 144 60 23;
49229 144 62 0;
49993 144 64 50;
50222 144 60 0;
51940 144 57 52;
52056 144 64 0;
52859 144 41 0;
52860 144 45 0;
52880 144 48 0;
55482 144 57 0;
55676 144 53 32;
55725 144 65 23;
55740 144 50 19;
55759 144 57 19;
57707 144 57 0;
57976 144 57 44;
58030 144 65 0;
59068 144 50 0;
59168 144 53 0;
60071 144 52 35;
60124 144 64 56;
60132 144 57 0;
60156 144 48 15;
60201 144 55 14;
62573 144 60 69;
62813 144 64 0;
63221 144 55 0;
63235 144 52 0;
63262 144 48 0;
63448 144 53 32;
63451 144 50 37;
63473 144 59 58;
63475 144 47 43;
63586 144 60 0;
64575 144 64 79;
64612 144 59 0;
64832 144 62 73;
64850 144 64 0;
65702 144 60 55;
65791 144 62 0;
66605 144 62 67;
66715 144 60 0;
68661 144 47 0;
68668 144 50 0;
68697 144 53 0;
68936 144 52 43;
68959 144 48 32;
68991 144 64 58;
69003 144 55 27;
69052 144 62 0;
72008 144 52 0;
72018 144 48 0;
72023 144 55 0;
72369 144 49 50;
72373 144 45 62;
72385 144 52 52;
73581 144 57 65;
73583 144 64 0;
75859 144 49 0;
75962 144 45 0;
76155 144 52 0;
76522 144 47 37;
76528 144 50 43;
76551 144 43 37;
76554 144 59 65;
76669 144 57 0;
77572 144 57 43;
77632 144 59 0;
78083 144 47 0;
78126 144 50 0;
78140 144 43 0;
78357 144 55 56;
78364 144 45 25;
78381 144 48 21;
78427 144 41 23;
78551 144 57 0;
79604 144 53 40;
79639 144 55 0;
80339 144 45 0;
80344 144 41 0;
80371 144 48 0;
80855 144 43 25;
80861 144 52 27;
80864 144 47 21;
80875 144 40 23;
80976 144 53 0;
81898 144 53 56;
81918 144 52 0;
82552 144 53 0;
82560 144 55 67;
83349 144 57 31;
83395 144 55 0;
83840 144 40 0;
83841 144 43 0;
84021 144 47 0;
84430 144 40 30;
84432 144 36 36;
84472 144 52 43;
84562 144 43 16;
84607 144 57 0;
85065 144 53 75;
85190 144 52 0;
85578 144 40 0;
85597 144 43 0;
85608 144 36 0;
85915 144 53 0;
86109 144 52 59;
86122 144 41 60;
86130 144 38 60;
86143 144 45 41;
86530 144 38 0;
86590 144 41 0;
86592 144 45 0;
86937 144 50 57;
86951 144 43 64;
86952 144 47 79;
86967 144 40 68;
86978 144 41 61;
86986 144 52 0;
87005 144 41 0;
87067 144 43 0;
87067 144 40 0;
87102 144 47 0;
87233 144 50 0;
87376 144 47 102;
87378 144 50 102;
87379 144 52 117;
87380 144 48 106;
87381 144 43 81;
87430 144 48 0;
87438 144 43 0;
87453 144 47 0;
87460 144 52 0;
87470 144 50 0;
***7 1 43 1***
<Positive feeling>
2547 144 48 94;
2551 144 64 90;
2555 144 55 85;
2556 144 60 92;
2560 144 36 70;
2634 144 60 0;
2635 144 55 0;
2636 144 64 0;
2650 144 36 0;
2677 144 36 42;
2687 144 55 78;
2691 144 60 88;
2694 144 64 88;
3726 144 36 0;
3760 144 55 0;
3780 144 48 0;
3837 144 60 0;
3839 144 64 0;
4226 144 48 88;
4227 144 53 84;
4232 144 65 100;
4234 144 60 106;
4235 144 41 73;
4235 144 57 97;
4303 144 53 0;
4304 144 41 0;
4305 144 48 0;
4315 144 57 0;
4315 144 60 0;
4316 144 65 0;
4350 144 53 84;
4357 144 41 66;
4360 144 48 88;
4376 144 57 81;
4377 144 65 88;
4379 144 60 100;
6034 144 57 0;
6078 144 53 0;
6104 144 60 0;
6111 144 41 0;
6126 144 48 0;
6138 144 65 0;
6276 144 52 59;
6278 144 40 80;
6291 144 55 84;
6295 144 64 92;
6297 144 60 91;
6371 144 52 0;
6371 144 40 0;
6384 144 60 0;
6389 144 64 0;
6390 144 55 0;
6439 144 52 75;
6449 144 40 75;
6455 144 55 85;
6456 144 64 83;
6459 144 60 88;
7827 144 60 0;
8036 144 64 0;
8069 144 40 0;
8093 144 52 0;
8098 144 55 0;
8183 144 43 75;
8192 144 55 90;
8192 144 59 100;
8194 144 62 95;
8264 144 43 0;
8286 144 59 0;
8293 144 55 0;
8293 144 62 0;
8334 144 43 104;
8359 144 55 86;
8365 144 59 94;
8366 144 62 88;
10199 144 55 0;
10286 144 59 0;
10337 144 62 0;
10658 144 43 0;
10693 144 60 114;
10725 144 60 0;
10765 144 60 83;
10823 144 60 0;
10871 144 60 106;
12051 144 60 0;
12212 144 64 114;
12251 144 64 0;
12290 144 64 78;
12328 144 64 0;
12360 144 64 110;
12861 144 64 0;
12937 144 67 57;
12963 144 67 0;
13011 144 67 106;
13063 144 67 0;
13085 144 67 88;
13138 144 67 0;
13164 144 67 110;
14582 144 67 0;
14748 144 70 127;
14767 144 59 85;
14777 144 53 84;
14794 144 70 0;
14802 144 47 62;
14824 144 59 0;
14827 144 53 0;
14841 144 47 0;
14860 144 59 73;
14866 144 70 123;
14875 144 47 64;
14877 144 53 88;
14935 144 53 0;
14942 144 59 0;
14953 144 47 0;
14966 144 59 59;
14987 144 47 80;
14989 144 53 90;
15076 144 69 43;
15119 144 70 0;
15815 144 59 0;
15820 144 47 0;
15835 144 69 0;
15839 144 53 0;
15907 144 70 99;
15924 144 53 83;
15926 144 59 77;
15934 144 47 70;
15965 144 70 0;
15972 144 59 0;
15976 144 53 0;
15991 144 47 0;
16045 144 70 104;
16049 144 53 90;
16049 144 59 71;
16053 144 47 79;
16086 144 70 0;
16094 144 59 0;
16105 144 53 0;
16108 144 47 0;
16154 144 59 87;
16160 144 70 123;
16165 144 47 80;
16167 144 53 104;
16234 144 70 0;
16261 144 70 79;
16771 144 59 0;
16786 144 47 0;
16787 144 70 0;
16818 144 53 0;
16901 144 70 113;
16908 144 53 85;
16924 144 59 58;
16939 144 47 49;
16945 144 70 0;
16948 144 59 0;
16961 144 53 0;
16965 144 47 0;
17024 144 59 86;
17031 144 53 102;
17034 144 70 123;
17036 144 47 85;
17109 144 70 0;
17110 144 59 0;
17115 144 47 0;
17122 144 53 0;
17206 144 53 60;
17255 144 53 0;
17328 144 70 99;
17340 144 59 102;
17342 144 53 114;
17353 144 47 95;
17424 144 47 0;
17443 144 59 0;
17443 144 53 0;
17448 144 70 0;
17636 144 70 127;
17654 144 53 117;
17655 144 59 108;
17661 144 47 97;
17744 144 47 0;
17756 144 59 0;
17757 144 53 0;
17763 144 70 0;
17972 144 53 112;
17973 144 59 112;
17974 144 47 100;
17976 144 70 127;
18079 144 47 0;
18086 144 59 0;
18087 144 53 0;
18111 144 70 0;
18297 144 70 127;
18299 144 59 117;
18300 144 53 120;
18304 144 47 104;
18431 144 47 0;
18443 144 53 0;
18447 144 59 0;
18465 144 70 0;
18685 144 70 127;
18692 144 55 110;
18695 144 60 117;
18697 144 48 104;
18706 144 71 112;
18765 144 70 0;
18921 144 60 0;
18926 144 48 0;
18948 144 55 0;
18978 144 71 0;
19135 144 71 127;
19139 144 55 100;
19139 144 60 98;
19144 144 48 97;
19147 144 70 78;
19167 144 70 0;
19360 144 48 0;
19374 144 60 0;
19397 144 55 0;
19418 144 71 0;
19597 144 55 106;
19599 144 71 127;
19600 144 60 108;
19605 144 48 98;
19801 144 48 0;
19840 144 60 0;
19849 144 55 0;
19922 144 71 0;
20113 144 49 84;
20122 144 61 93;
20136 144 72 127;
20178 144 62 48;
20256 144 62 0;
21134 144 49 0;
21147 144 72 0;
21149 144 61 0;
21230 144 71 80;
21236 144 60 42;
21266 144 48 58;
21305 144 71 0;
21311 144 69 62;
21332 144 48 0;
21343 144 60 0;
21346 144 69 0;
21481 144 70 116;
21554 144 71 95;
21567 144 70 0;
21570 144 72 70;
21604 144 60 55;
21650 144 47 46;
21680 144 47 0;
21689 144 72 0;
21775 144 48 38;
22255 144 60 0;
22257 144 71 0;
22263 144 48 0;
22265 144 69 60;
22318 144 67 73;
22321 144 69 0;
22390 144 67 0;
22430 144 69 73;
22823 144 69 0;
22824 144 67 80;
22867 144 66 59;
22891 144 67 0;
22971 144 66 0;
22981 144 67 66;
23329 144 67 0;
23335 144 65 60;
23395 144 64 69;
23407 144 65 0;
23487 144 65 87;
23493 144 64 0;
23826 144 65 0;
23854 144 62 64;
23864 144 64 56;
23894 144 64 0;
23901 144 62 0;
23923 144 60 94;
24051 144 60 0;
24054 144 62 90;
24380 144 60 55;
24394 144 62 0;
24429 144 60 0;
24442 144 59 72;
24532 144 59 0;
24537 144 60 76;
24854 144 60 0;
24861 144 59 73;
24936 144 59 0;
24948 144 57 84;
25027 144 59 70;
25054 144 57 0;
25363 144 59 0;
25383 144 57 63;
25443 144 55 57;
25449 144 57 0;
25547 144 56 99;
25570 144 55 0;
26110 144 56 0;
26133 144 58 67;
26219 144 55 78;
26244 144 58 0;
26271 144 53 58;
26370 144 53 0;
26725 144 58 59;
26746 144 55 0;
26776 144 53 80;
26777 144 58 0;
26840 144 55 79;
26879 144 53 0;
27245 144 58 77;
27261 144 55 0;
27281 144 59 73;
27333 144 59 0;
27348 144 55 73;
27415 144 58 0;
27707 144 55 0;
27717 144 53 73;
27784 144 55 75;
27818 144 53 0;
27852 144 58 56;
27891 144 58 0;
28139 144 59 87;
28152 144 55 0;
28171 144 58 60;
28238 144 59 0;
28264 144 55 83;
28301 144 58 0;
28564 144 55 0;
28582 144 53 81;
28661 144 55 90;
28689 144 53 0;
28717 144 58 75;
28757 144 55 0;
29065 144 59 80;
29074 144 58 0;
29099 144 55 74;
29154 144 59 0;
29162 144 53 79;
29307 144 53 0;
29508 144 55 0;
29515 144 53 80;
29596 144 55 86;
29611 144 58 95;
29618 144 53 0;
29669 144 55 0;
29937 144 58 0;
29959 144 55 80;
30125 144 58 22;
30132 144 55 0;
30134 144 57 73;
30198 144 57 0;
30202 144 58 0;
30356 144 60 59;
30366 144 62 64;
30409 144 60 0;
30431 144 62 0;
30485 144 64 70;
30494 144 67 94;
30500 144 65 62;
30504 144 64 0;
30561 144 65 0;
30575 144 74 61;
30591 144 76 60;
30621 144 74 0;
30742 144 77 39;
30788 144 67 0;
30816 144 50 81;
30824 144 38 83;
30827 144 76 0;
30872 144 79 60;
30888 144 78 51;
30951 144 78 0;
30969 144 69 9;
31070 144 79 0;
31250 144 69 0;
31265 144 38 0;
31274 144 50 0;
31275 144 77 0;
31353 144 77 80;
31360 144 50 80;
31363 144 69 79;
31372 144 38 71;
31524 144 50 0;
31553 144 69 0;
31563 144 38 0;
31599 144 77 0;
31707 144 77 73;
31720 144 50 70;
31721 144 38 79;
31723 144 69 64;
31784 144 69 0;
31786 144 77 0;
31795 144 38 0;
31825 144 38 62;
31835 144 77 83;
31845 144 69 70;
31969 144 38 0;
31980 144 77 0;
31986 144 50 0;
31996 144 69 0;
32075 144 50 83;
32082 144 38 83;
32083 144 77 81;
32086 144 69 72;
32200 144 38 0;
32211 144 77 0;
32213 144 69 0;
32216 144 50 0;
32337 144 50 80;
32339 144 38 86;
32343 144 69 81;
32347 144 77 95;
32449 144 77 0;
32451 144 69 0;
32456 144 38 0;
32460 144 50 0;
32575 144 67 86;
32580 144 76 87;
32584 144 48 70;
32594 144 36 83;
32683 144 36 0;
32684 144 48 0;
32692 144 76 0;
32694 144 67 0;
32873 144 65 94;
32875 144 74 97;
32882 144 47 75;
32887 144 35 79;
33256 144 35 0;
33260 144 47 0;
33276 144 65 0;
33284 144 74 0;
33416 144 74 78;
33425 144 47 87;
33426 144 35 94;
33426 144 65 87;
33720 144 35 0;
33725 144 65 0;
33728 144 74 0;
33742 144 47 0;
33844 144 74 83;
33846 144 47 78;
33847 144 65 85;
33848 144 35 87;
33958 144 65 0;
33959 144 74 0;
33959 144 35 0;
33963 144 47 0;
34064 144 47 86;
34065 144 35 92;
34073 144 65 88;
34073 144 74 92;
34250 144 74 0;
34253 144 35 0;
34259 144 65 0;
34262 144 47 0;
34390 144 64 100;
34391 144 72 102;
34393 144 47 87;
34398 144 35 94;
34621 144 47 0;
34623 144 35 0;
34648 144 72 0;
34666 144 64 0;
34788 144 71 90;
34791 144 62 98;
34802 144 35 92;
34806 144 47 94;
35119 144 35 0;
35123 144 71 0;
35135 144 62 0;
35136 144 47 0;
35290 144 62 86;
35290 144 71 97;
35302 144 35 91;
35307 144 47 94;
35646 144 35 0;
35661 144 47 0;
35707 144 62 0;
35718 144 71 0;
35837 144 33 88;
35842 144 45 85;
35842 144 71 102;
35845 144 62 102;
36423 144 62 0;
36482 144 71 0;
36540 144 69 20;
36545 144 60 92;
36727 144 69 0;
36748 144 67 81;
36922 144 67 0;
36938 144 69 73;
37049 144 33 0;
37141 144 67 71;
37191 144 69 0;
37206 144 60 0;
37229 144 45 0;
37336 144 67 0;
37368 144 65 85;
37379 144 59 86;
37411 144 36 60;
37416 144 69 80;
37417 144 43 59;
37418 144 48 84;
37897 144 65 0;
37968 144 67 72;
37977 144 43 0;
38020 144 69 0;
38093 144 59 0;
38116 144 65 80;
38132 144 67 0;
38306 144 67 81;
38325 144 65 0;
39210 144 67 0;
39471 144 48 0;
39495 144 36 0;
39565 144 79 43;
39569 144 74 54;
39633 144 74 0;
39637 144 79 0;
40053 144 79 67;
40063 144 74 62;
40138 144 74 0;
40153 144 79 0;
40378 144 74 66;
40436 144 74 0;
40510 144 79 49;
40517 144 74 66;
40614 144 74 0;
40628 144 79 0;
40867 144 79 49;
40876 144 74 41;
40951 144 74 0;
40957 144 79 0;
41015 144 79 64;
41020 144 74 65;
41111 144 74 0;
41117 144 79 0;
41338 144 74 56;
41341 144 79 64;
41413 144 79 0;
41417 144 74 0;
41489 144 74 70;
41493 144 79 66;
41587 144 74 0;
41607 144 79 0;
41981 144 74 65;
41987 144 79 65;
42072 144 74 0;
42090 144 79 0;
42326 144 79 61;
42338 144 74 50;
42416 144 79 0;
42417 144 74 0;
42479 144 79 68;
42488 144 74 49;
42589 144 79 0;
42593 144 74 0;
42795 144 79 61;
42806 144 74 55;
42871 144 79 0;
42897 144 74 0;
42959 144 74 60;
42961 144 79 79;
43052 144 74 0;
43061 144 79 0;
43463 144 83 65;
43612 144 83 0;
43628 144 84 64;
43757 144 84 0;
43764 144 81 66;
43952 144 83 73;
43971 144 81 0;
44119 144 83 0;
44125 144 79 50;
44257 144 79 0;
44273 144 81 53;
44456 144 81 0;
44466 144 77 46;
44613 144 77 0;
44632 144 81 30;
44757 144 76 46;
44761 144 81 0;
44909 144 79 51;
44949 144 76 0;
45073 144 79 0;
45179 144 76 13;
45217 144 77 58;
45245 144 76 0;
45379 144 74 69;
45387 144 77 0;
45535 144 76 64;
45576 144 74 0;
45691 144 76 0;
45692 144 72 59;
45858 144 74 60;
45872 144 72 0;
46009 144 71 53;
46012 144 74 0;
46154 144 72 55;
46175 144 71 0;
46328 144 72 0;
46370 144 72 51;
46518 144 72 0;
46946 144 72 54;
47042 144 72 0;
47259 144 72 49;
47296 144 74 54;
47321 144 72 0;
47366 144 76 58;
47422 144 74 0;
47428 144 77 59;
47433 144 79 90;
47438 144 76 0;
47462 144 77 0;
47565 144 79 0;
47972 144 72 68;
48059 144 72 0;
48344 144 72 35;
48402 144 74 64;
48430 144 72 0;
48450 144 76 66;
48502 144 79 85;
48509 144 74 0;
48522 144 76 0;
48590 144 79 0;
49087 144 76 81;
49191 144 76 0;
49479 144 79 71;
49589 144 77 64;
49628 144 76 54;
49644 144 79 0;
49654 144 74 74;
49657 144 77 0;
49678 144 76 0;
49680 144 72 73;
49716 144 74 0;
50222 144 72 0;
50224 144 84 63;
50298 144 84 0;
50658 144 84 33;
50705 144 84 0;
50711 144 83 70;
50774 144 83 0;
50804 144 84 81;
54327 144 84 0;
<Negative feeling>
4994 144 59 49;
6470 144 62 46;
7509 144 61 34;
9578 144 59 0;
9771 144 61 0;
10803 144 62 0;
11018 144 59 60;
11450 144 62 68;
13638 144 61 61;
15355 144 61 0;
15626 144 62 0;
15774 144 59 0;
15925 144 64 80;
15941 144 59 76;
17228 144 67 68;
18112 144 67 0;
18176 144 66 22;
19882 144 64 0;
20043 144 59 0;
20295 144 66 0;
20346 144 64 62;
20349 144 59 63;
21543 144 67 56;
22538 144 67 0;
22569 144 66 66;
22970 144 42 57;
23547 144 43 16;
23645 144 42 0;
26417 144 43 0;
26439 144 64 0;
26452 144 59 0;
26458 144 66 0;
26542 144 66 40;
26551 144 64 53;
26558 144 43 54;
26558 144 59 48;
27129 144 45 66;
27171 144 43 0;
28902 144 59 0;
29414 144 66 0;
29423 144 64 0;
29472 144 59 45;
30501 144 62 22;
31483 144 61 44;
31669 144 62 0;
32512 144 61 0;
33016 144 59 0;
33081 144 45 0;
33781 144 50 37;
34307 144 53 54;
34782 144 45 33;
34783 144 52 48;
34798 144 53 0;
34804 144 33 62;
35862 144 52 0;
36488 144 55 56;
37227 144 54 15;
37272 144 55 0;
38580 144 56 9;
38685 144 54 0;
39243 144 55 36;
39366 144 56 0;
40426 144 50 0;
40721 144 55 0;
40798 144 50 49;
41385 144 53 53;
42022 144 52 54;
42066 144 53 0;
43305 144 55 44;
43348 144 52 0;
43664 144 54 34;
43694 144 55 0;
44112 144 56 8;
44175 144 54 0;
44594 144 55 45;
44652 144 56 0;
47133 144 55 0;
47141 144 50 0;
47796 144 33 0;
47902 144 45 0;
48059 144 45 40;
48430 144 48 60;
48897 144 47 54;
48931 144 48 0;
49391 144 47 0;
49399 144 50 21;
50020 144 49 48;
50069 144 50 0;
50551 144 51 50;
50576 144 49 0;
51095 144 50 36;
51358 144 51 0;
51646 144 53 62;
51715 144 50 0;
52154 144 52 41;
52191 144 53 0;
52598 144 52 0;
52602 144 55 51;
52771 144 45 0;
52940 144 54 42;
52973 144 55 0;
53294 144 55 62;
53299 144 54 0;
53605 144 56 58;
53616 144 55 0;
53627 144 56 0;
53741 144 58 44;
54040 144 59 38;
54058 144 58 0;
54332 144 60 49;
54388 144 59 0;
54605 144 63 54;
54660 144 60 0;
54899 144 64 42;
54940 144 63 0;
55156 144 65 58;
55219 144 64 0;
55496 144 68 19;
55649 144 65 0;
55886 144 67 61;
55893 144 68 0;
56154 144 66 54;
56225 144 67 0;
56382 144 66 0;
56394 144 67 60;
56676 144 75 68;
56809 144 73 72;
56868 144 75 0;
56926 144 75 29;
56935 144 73 0;
56974 144 73 43;
57005 144 75 0;
57640 144 73 0;
57649 144 75 74;
57782 144 75 0;
57784 144 73 53;
58023 144 73 0;
58048 144 78 89;
58822 144 73 56;
58831 144 78 0;
58907 144 75 67;
58908 144 73 0;
59041 144 73 21;
59118 144 73 0;
59658 144 75 0;
59783 144 75 58;
59948 144 73 75;
60058 144 75 0;
60064 144 78 54;
60103 144 73 0;
60381 144 78 0;
60410 144 45 45;
60434 144 33 54;
60698 144 67 0;
60704 144 40 57;
61083 144 48 66;
61089 144 50 53;
61134 144 50 0;
61510 144 49 74;
61981 144 46 36;
62622 144 40 0;
62681 144 48 0;
63032 144 49 0;
63057 144 45 0;
63108 144 46 0;
63125 144 33 0;
63216 144 33 61;
63272 144 43 36;
63765 144 47 49;
64401 144 47 0;
64408 144 46 30;
65294 144 46 0;
65341 144 49 49;
66034 144 48 63;
66098 144 49 0;
67260 144 43 0;
67848 144 48 0;
68073 144 33 0;
68418 144 33 35;
68444 144 52 73;
68916 144 52 0;
68931 144 55 61;
69439 144 54 28;
69453 144 55 0;
69982 144 58 33;
70010 144 54 0;
70563 144 58 0;
70621 144 57 17;
73280 144 57 0;
73362 144 33 0;
73419 144 38 100;
73420 144 55 100;
73819 144 55 0;
73847 144 38 0;
73892 144 59 127;
73893 144 40 102;
73893 144 41 100;
73936 144 34 93;
73953 144 34 0;
74090 144 41 0;
74412 144 59 0;
74413 144 40 0;
74420 144 39 107;
74435 144 58 127;
74929 144 58 0;
74972 144 38 114;
74980 144 39 0;
74981 144 57 127;
75716 144 57 0;
75724 144 38 0;
75751 144 36 120;
75771 144 55 127;
75823 144 60 74;
75839 144 60 0;
80241 144 55 0;
80919 144 36 0;
<Ugly>
9834 144 38 78;
10868 144 60 68;
11152 144 60 0;
11287 144 60 66;
11631 144 60 0;
11864 144 60 76;
12162 144 60 0;
12716 144 60 98;
12870 144 60 0;
12931 144 60 95;
12939 144 59 106;
12941 144 38 0;
12985 144 31 98;
16552 144 60 0;
16599 144 59 0;
16790 144 31 0;
17103 144 31 73;
17199 144 41 32;
17369 144 45 49;
17386 144 43 64;
17457 144 41 0;
17527 144 41 36;
17529 144 40 44;
17557 144 43 0;
17571 144 45 0;
17897 144 41 0;
18000 144 31 0;
18060 144 31 84;
18085 144 41 32;
18144 144 40 0;
18196 144 45 73;
18250 144 41 0;
18323 144 41 23;
18373 144 45 0;
18443 144 40 49;
18480 144 41 0;
18564 144 41 54;
18577 144 40 0;
18671 144 40 52;
18686 144 41 0;
18858 144 41 65;
18891 144 40 0;
18991 144 41 0;
18999 144 40 57;
19087 144 41 65;
19147 144 45 66;
19181 144 40 0;
19312 144 45 0;
19388 144 40 46;
19507 144 40 0;
19600 144 40 60;
19765 144 40 0;
19857 144 40 34;
20063 144 43 61;
20078 144 45 49;
20081 144 38 52;
20154 144 41 0;
20210 144 43 0;
20249 144 41 49;
20263 144 45 0;
20438 144 41 0;
20577 144 38 0;
20695 144 38 83;
20716 144 40 0;
20861 144 40 45;
20872 144 38 0;
20978 144 52 69;
20982 144 53 83;
20987 144 55 78;
21002 144 57 83;
21020 144 38 70;
21083 144 38 0;
21337 144 40 0;
21399 144 31 0;
21406 144 55 0;
21438 144 57 0;
21459 144 53 0;
21467 144 52 0;
21689 144 33 100;
21694 144 50 77;
21700 144 57 75;
21707 144 51 59;
21709 144 43 77;
21774 144 51 0;
21835 144 43 0;
21886 144 33 0;
21898 144 50 0;
22018 144 57 0;
22510 144 54 61;
22536 144 47 49;
22537 144 51 55;
22559 144 39 41;
22633 144 39 0;
22891 144 33 4;
22908 144 37 21;
22908 144 45 3;
22909 144 39 3;
22980 144 39 0;
23000 144 45 0;
23005 144 37 0;
23012 144 33 0;
23087 144 45 35;
23088 144 39 26;
23089 144 33 24;
23091 144 37 23;
23196 144 33 0;
23199 144 37 0;
23202 144 39 0;
23209 144 45 0;
23271 144 51 0;
23275 144 54 0;
23286 144 39 40;
23290 144 37 44;
23292 144 33 46;
23296 144 45 45;
23331 144 54 24;
23352 144 51 17;
23399 144 37 0;
23400 144 33 0;
23404 144 39 0;
23405 144 45 0;
23521 144 39 32;
23531 144 45 41;
23536 144 37 29;
23627 144 37 0;
23636 144 39 0;
23666 144 45 0;
23671 144 54 0;
23680 144 51 0;
23746 144 54 35;
23747 144 51 40;
23764 144 45 39;
23882 144 45 0;
23892 144 51 0;
24021 144 51 35;
24205 144 51 0;
24257 144 51 22;
24271 144 44 23;
24276 144 46 33;
24284 144 49 48;
24368 144 44 0;
24372 144 46 0;
24404 144 49 0;
24415 144 51 0;
24519 144 51 27;
24523 144 46 31;
24531 144 44 40;
24534 144 49 32;
24628 144 44 0;
24634 144 46 0;
24662 144 51 0;
24667 144 49 0;
24780 144 46 26;
24797 144 49 22;
24797 144 51 21;
24812 144 44 23;
24899 144 44 0;
24923 144 51 0;
24937 144 46 0;
24954 144 49 0;
25086 144 46 17;
25098 144 49 19;
25275 144 46 0;
25309 144 49 0;
25408 144 46 12;
25436 144 49 10;
25447 144 51 11;
25617 144 51 0;
25630 144 46 0;
25641 144 49 0;
25763 144 46 12;
25782 144 49 13;
25791 144 51 14;
25855 144 44 9;
25857 144 42 8;
25991 144 44 0;
25997 144 51 0;
26003 144 46 0;
26005 144 42 0;
26021 144 54 0;
26044 144 49 0;
26053 144 47 0;
26429 144 67 38;
26448 144 69 44;
26459 144 65 39;
26854 144 65 0;
26893 144 69 0;
26897 144 67 0;
27138 144 63 81;
27185 144 70 81;
27187 144 63 0;
27208 144 70 0;
27214 144 64 68;
27489 144 64 0;
28603 144 83 80;
28604 144 73 44;
28604 144 84 91;
28628 144 72 79;
28771 144 84 0;
28795 144 82 67;
28836 144 83 0;
28904 144 73 0;
28911 144 82 0;
28920 144 78 10;
28925 144 80 39;
28956 144 75 54;
29090 144 72 0;
29095 144 73 25;
29140 144 71 8;
29190 144 75 0;
29251 144 78 0;
29265 144 73 0;
29297 144 80 0;
29331 144 71 0;
29840 144 80 71;
29911 144 82 85;
29976 144 82 0;
30026 144 70 46;
30033 144 73 58;
30040 144 78 58;
30044 144 79 49;
30054 144 81 41;
30076 144 70 0;
30099 144 71 19;
30100 144 81 0;
30129 144 79 0;
30159 144 80 0;
30176 144 69 11;
30180 144 68 35;
30200 144 78 0;
30226 144 70 56;
30373 144 73 0;
30401 144 68 0;
30456 144 70 0;
30809 144 69 0;
30821 144 71 0;
32208 144 33 64;
32214 144 31 50;
32220 144 35 60;
32309 144 29 12;
32346 144 28 34;
32467 144 32 32;
32493 144 30 50;
32522 144 35 0;
32565 144 33 0;
32577 144 29 0;
32579 144 31 0;
32579 144 28 0;
32821 144 33 36;
32833 144 35 46;
32867 144 31 25;
32936 144 30 0;
32944 144 29 25;
32992 144 32 0;
33008 144 28 14;
33074 144 32 30;
33100 144 30 35;
33152 144 35 0;
33165 144 28 0;
33166 144 29 0;
33172 144 31 0;
33174 144 33 0;
33448 144 33 30;
33473 144 31 29;
33474 144 35 27;
33486 144 29 29;
33753 144 29 0;
33757 144 35 0;
33760 144 31 0;
33781 144 33 0;
34078 144 33 37;
34102 144 31 34;
34109 144 35 29;
34111 144 29 33;
34130 144 28 27;
34402 144 28 0;
34411 144 29 0;
34416 144 35 0;
34419 144 31 0;
34441 144 33 0;
34799 144 33 43;
34812 144 31 45;
34815 144 29 38;
34821 144 35 40;
34824 144 28 29;
35048 144 35 0;
35075 144 31 0;
35076 144 29 0;
35085 144 28 0;
35092 144 33 0;
35510 144 90 119;
35512 144 91 110;
35514 144 89 95;
35518 144 92 107;
35523 144 93 100;
35527 144 88 87;
35538 144 93 0;
35549 144 30 0;
35570 144 32 0;
35635 144 92 0;
35653 144 91 0;
35706 144 92 51;
35722 144 89 0;
35731 144 88 0;
35764 144 92 0;
35791 144 87 61;
35801 144 85 75;
35821 144 90 0;
35850 144 87 0;
35855 144 83 61;
35858 144 82 75;
35864 144 84 37;
35888 144 84 0;
35896 144 85 0;
35905 144 83 0;
35946 144 33 55;
35946 144 35 51;
35953 144 36 48;
35955 144 31 59;
35960 144 29 63;
35967 144 82 0;
35968 144 28 58;
36100 144 36 0;
36126 144 28 0;
36128 144 31 0;
36133 144 35 0;
36138 144 29 0;
36141 144 33 0;
36392 144 33 36;
36402 144 35 32;
36406 144 29 30;
36413 144 31 34;
36430 144 30 16;
36582 144 31 0;
36583 144 35 0;
36596 144 33 0;
36597 144 29 0;
36676 144 30 0;
36780 144 28 31;
36782 144 30 32;
36782 144 29 31;
36936 144 29 0;
36945 144 28 0;
37003 144 30 0;
37134 144 30 34;
37140 144 29 46;
37142 144 28 38;
37156 144 33 45;
37162 144 31 41;
37277 144 31 0;
37283 144 33 0;
37315 144 29 0;
37333 144 30 0;
37335 144 28 0;
37511 144 30 20;
37512 144 28 29;
37523 144 29 34;
37625 144 29 0;
37640 144 30 0;
37662 144 28 0;
38058 144 96 91;
39646 144 96 0;
39659 144 89 43;
39853 144 88 7;
39878 144 89 0;
39947 144 86 37;
39957 144 88 0;
40087 144 86 0;
42562 144 28 83;
42684 144 34 85;
42697 144 33 87;
42702 144 35 94;
42734 144 37 47;
42855 144 35 0;
43201 144 37 0;
43407 144 30 9;
43581 144 39 51;
43589 144 38 67;
43679 144 38 0;
43684 144 39 0;
43718 144 37 53;
43766 144 30 0;
43800 144 37 0;
43880 144 32 54;
43919 144 30 39;
43949 144 39 33;
44064 144 32 0;
44184 144 39 0;
44271 144 32 60;
44361 144 39 66;
44494 144 37 54;
44497 144 30 0;
44663 144 30 67;
44671 144 39 0;
44686 144 32 0;
44877 144 39 9;
44897 144 32 70;
44990 144 30 0;
45040 144 39 0;
45191 144 30 64;
45196 144 39 60;
45289 144 32 0;
45402 144 39 0;
45413 144 32 65;
45555 144 30 0;
45566 144 39 54;
45621 144 30 47;
45686 144 32 0;
45911 144 32 60;
45942 144 39 0;
46067 144 30 0;
46219 144 32 0;
46233 144 37 0;
46278 144 41 43;
46288 144 34 0;
46295 144 40 41;
46321 144 33 0;
46333 144 28 0;
46386 144 40 0;
46457 144 41 0;
47645 144 64 59;
47693 144 63 67;
47749 144 64 0;
47768 144 62 51;
47793 144 63 0;
47815 144 61 71;
47899 144 61 0;
47915 144 60 39;
47959 144 64 54;
47960 144 63 10;
47994 144 60 0;
47998 144 64 0;
48073 144 63 0;
48107 144 64 63;
48110 144 60 25;
48192 144 64 0;
48202 144 62 0;
48343 144 60 0;
48349 144 61 55;
48392 144 62 59;
48434 144 60 35;
48441 144 61 0;
48560 144 61 58;
48574 144 60 0;
48669 144 61 0;
48691 144 60 39;
48780 144 63 46;
48790 144 61 55;
48820 144 60 0;
48837 144 63 0;
48933 144 60 53;
48950 144 61 0;
49060 144 61 65;
49066 144 60 0;
49188 144 61 0;
49199 144 64 57;
49216 144 60 54;
49224 144 62 0;
49313 144 61 61;
49317 144 60 0;
49386 144 63 56;
49420 144 64 0;
49472 144 61 0;
49499 144 63 0;
49520 144 60 56;
49537 144 62 55;
49626 144 60 0;
49630 144 61 61;
49686 144 62 0;
49752 144 61 0;
49761 144 60 59;
49841 144 65 64;
49852 144 67 52;
49868 144 62 67;
49893 144 55 80;
49895 144 57 81;
49992 144 65 0;
49994 144 57 0;
50020 144 67 0;
50026 144 55 0;
50043 144 60 0;
50073 144 62 0;
50342 144 62 48;
50342 144 63 42;
50455 144 62 0;
50528 144 64 60;
50541 144 61 11;
50549 144 63 0;
50615 144 58 55;
50619 144 54 79;
50655 144 62 12;
50669 144 58 0;
50675 144 67 47;
50680 144 63 63;
50690 144 69 36;
50704 144 64 0;
50711 144 54 0;
50751 144 67 0;
50805 144 69 0;
50834 144 62 0;
50891 144 61 0;
50991 144 63 0;
51023 144 60 35;
51087 144 64 61;
51100 144 60 0;
51169 144 64 0;
51242 144 60 17;
51265 144 63 36;
51341 144 61 67;
51372 144 60 0;
51373 144 61 0;
51388 144 68 87;
51404 144 62 45;
51425 144 54 87;
51446 144 58 74;
51497 144 58 0;
51534 144 68 0;
51559 144 54 0;
51597 144 62 0;
51611 144 63 0;
51644 144 60 66;
51730 144 62 42;
51790 144 61 56;
51817 144 62 0;
51860 144 60 0;
51889 144 61 0;
51948 144 63 26;
52042 144 61 62;
52063 144 64 13;
52134 144 64 0;
52145 144 61 0;
52184 144 54 93;
52187 144 68 61;
52208 144 62 8;
52281 144 68 0;
52312 144 54 0;
52320 144 61 89;
52345 144 64 65;
52387 144 64 0;
52409 144 61 0;
52419 144 63 0;
52471 144 60 65;
52611 144 60 0;
52635 144 62 0;
52859 144 60 65;
52859 144 63 87;
52866 144 52 83;
52874 144 54 84;
52875 144 59 62;
52877 144 65 60;
52888 144 64 56;
52900 144 56 31;
52904 144 59 0;
52912 144 64 0;
52933 144 65 0;
52952 144 54 0;
52964 144 56 0;
52978 144 60 0;
52980 144 52 0;
52988 144 63 0;
53198 144 49 54;
53204 144 59 80;
53210 144 67 84;
53214 144 69 70;
53298 144 49 0;
53301 144 69 0;
53303 144 67 0;
53340 144 59 0;
53549 144 48 84;
53581 144 69 64;
53636 144 48 0;
53660 144 69 0;
54943 144 84 12;
55052 144 83 8;
55084 144 79 6;
55091 144 81 7;
55277 144 31 5;
55479 144 29 3;
55532 144 33 3;
55572 144 35 4;
55661 144 36 4;
55668 144 38 2;
55777 144 77 4;
55794 144 82 11;
55806 144 86 1;
55849 144 30 9;
55901 144 28 10;
55922 144 32 8;
55997 144 34 3;
56323 144 40 2;
56755 144 80 1;
60044 144 40 0;
60055 144 80 0;
60101 144 82 0;
60132 144 34 0;
60135 144 30 0;
60135 144 28 0;
60137 144 32 0;
60140 144 38 0;
60165 144 36 0;
60177 144 77 0;
60178 144 35 0;
60181 144 33 0;
60187 144 86 0;
60189 144 83 0;
60201 144 79 0;
60203 144 31 0;
60203 144 29 0;
60205 144 84 0;
60208 144 81 0;
<Beautiful>
4768 144 67 48;
5424 144 74 36;
6154 144 76 45;
8029 144 79 53;
8377 144 67 0;
8431 144 74 0;
8556 144 76 0;
8685 144 74 50;
9012 144 79 0;
9063 144 74 0;
9083 144 48 55;
9090 144 76 60;
9102 144 67 50;
9604 144 48 0;
10624 144 67 0;
10671 144 76 0;
11491 144 48 31;
11492 144 79 61;
11495 144 53 49;
11500 144 67 46;
11502 144 72 42;
11524 144 41 21;
15125 144 67 0;
15204 144 79 0;
15341 144 72 0;
15391 144 48 0;
15404 144 67 51;
15443 144 41 0;
15449 144 53 0;
15687 144 67 0;
15916 144 40 60;
15918 144 52 47;
15926 144 76 68;
15940 144 67 70;
16557 144 77 60;
16625 144 76 0;
17270 144 76 60;
17378 144 77 0;
18188 144 40 0;
18256 144 67 0;
18345 144 52 0;
18381 144 76 0;
18795 144 64 47;
18818 144 45 60;
18830 144 72 65;
19324 144 52 29;
21854 144 72 0;
22079 144 64 0;
22302 144 52 0;
22506 144 50 52;
22507 144 71 52;
22526 144 67 75;
22535 144 45 0;
23246 144 71 0;
23362 144 67 0;
23412 144 50 0;
23857 144 57 53;
23889 144 54 41;
23890 144 42 32;
23902 144 62 56;
23942 144 66 41;
24027 144 69 28;
26184 144 66 0;
26252 144 62 0;
26265 144 57 0;
26270 144 69 0;
26316 144 42 0;
26325 144 54 0;
26473 144 53 30;
26539 144 65 51;
26559 144 57 57;
26563 144 69 53;
26571 144 62 65;
26577 144 41 37;
27491 144 69 0;
27621 144 62 0;
27703 144 65 0;
27707 144 57 0;
27745 144 41 0;
27780 144 53 0;
27965 144 55 38;
27990 144 52 46;
27998 144 40 40;
28013 144 60 54;
28023 144 64 46;
28035 144 67 62;
28616 144 40 0;
28640 144 60 0;
28711 144 52 0;
28759 144 55 0;
28778 144 67 0;
28835 144 64 0;
29005 144 50 25;
29024 144 38 9;
29042 144 62 55;
29050 144 55 36;
29061 144 67 41;
29076 144 59 40;
29975 144 67 0;
30096 144 62 0;
30182 144 59 0;
30205 144 55 0;
31730 144 50 0;
31947 144 53 71;
31959 144 48 83;
31962 144 57 80;
31982 144 38 0;
31992 144 41 67;
32433 144 53 0;
32471 144 55 72;
32483 144 57 0;
33032 144 55 0;
33044 144 53 65;
33051 144 57 53;
36423 144 57 0;
36434 144 53 0;
36435 144 48 0;
36514 144 41 0;
36686 144 41 69;
36693 144 57 80;
36698 144 53 78;
36706 144 48 79;
37191 144 55 66;
37217 144 57 0;
37251 144 53 0;
37303 144 48 0;
37711 144 55 0;
37719 144 57 67;
37728 144 53 69;
37732 144 48 73;
38463 144 48 0;
38708 144 53 0;
38713 144 57 0;
38741 144 41 0;
38793 144 46 54;
38817 144 53 81;
38820 144 58 81;
38827 144 50 73;
40418 144 50 0;
40676 144 58 0;
40685 144 53 0;
40733 144 46 0;
40885 144 58 70;
40886 144 41 67;
40888 144 53 80;
40899 144 57 75;
41397 144 48 58;
41617 144 58 0;
41854 144 53 0;
41868 144 57 0;
41942 144 55 83;
41974 144 57 46;
42006 144 57 0;
42538 144 53 58;
42630 144 53 0;
42865 144 55 0;
43174 144 60 33;
43789 144 53 31;
43806 144 60 0;
44438 144 65 56;
44652 144 60 5;
44824 144 53 0;
45067 144 60 0;
45077 144 53 35;
45123 144 65 0;
45648 144 53 0;
45918 144 41 0;
45939 144 48 0;
46189 144 76 73;
46217 144 48 43;
46226 144 36 55;
46668 144 76 0;
46786 144 76 51;
47338 144 79 34;
47761 144 76 0;
47787 144 79 0;
47879 144 72 41;
48433 144 79 40;
49077 144 76 11;
49110 144 79 0;
49460 144 76 0;
49681 144 76 23;
50201 144 79 23;
50301 144 76 0;
50498 144 36 0;
50547 144 48 0;
50561 144 79 0;
50609 144 72 0;
50739 144 47 66;
50748 144 72 30;
50762 144 76 59;
50769 144 35 58;
52236 144 76 0;
52296 144 47 0;
52420 144 72 0;
52949 144 72 65;
52954 144 76 56;
52971 144 46 19;
52989 144 34 66;
53026 144 35 0;
53942 144 72 0;
53942 144 76 0;
54009 144 46 0;
54116 144 45 31;
54168 144 72 44;
54170 144 76 50;
54173 144 33 65;
54207 144 34 0;
54940 144 72 0;
55155 144 76 0;
55172 144 45 0;
55518 144 32 63;
55531 144 72 69;
55534 144 76 64;
55541 144 33 0;
55559 144 44 50;
57545 144 76 0;
57588 144 72 0;
57685 144 44 0;
57807 144 43 45;
57849 144 65 53;
57851 144 69 41;
57851 144 76 42;
57858 144 31 73;
57916 144 32 0;
59459 144 43 0;
60204 144 65 0;
61089 144 76 0;
61684 144 69 0;
62494 144 36 21;
62572 144 60 52;
62601 144 31 0;
62660 144 55 17;
62764 144 67 9;
68418 144 36 0;
68462 144 60 0;
68466 144 55 0;
68547 144 67 0;
***8 1 30 1***
<Positive feeling>
7812 144 62 35;
10121 144 64 17;
10138 144 62 0;
10410 144 65 55;
10616 144 65 0;
10626 144 67 62;
10672 144 64 0;
10861 144 65 70;
10953 144 67 0;
11089 144 65 0;
11104 144 64 43;
11384 144 62 44;
11423 144 64 0;
11745 144 60 16;
11762 144 62 0;
11880 144 60 0;
11934 144 62 14;
13319 144 76 26;
13717 144 74 48;
13859 144 76 0;
14274 144 72 22;
14305 144 74 0;
14522 144 72 0;
14533 144 74 57;
14562 144 62 0;
14845 144 76 66;
14871 144 74 0;
14876 144 77 70;
15297 144 76 0;
15559 144 77 0;
15652 144 74 15;
15962 144 72 44;
16011 144 74 0;
16179 144 74 55;
16190 144 72 0;
17405 144 62 30;
17452 144 74 0;
17690 144 62 0;
18127 144 83 53;
18214 144 81 56;
18240 144 83 0;
18275 144 79 70;
18298 144 81 0;
18328 144 77 74;
18350 144 79 0;
18400 144 76 60;
18420 144 77 0;
18491 144 76 0;
18773 144 74 72;
19003 144 76 75;
19011 144 74 0;
19175 144 76 0;
19175 144 72 70;
19389 144 71 71;
19413 144 72 0;
19585 144 71 0;
19613 144 72 59;
20900 144 62 16;
20971 144 72 0;
21011 144 67 43;
21111 144 62 0;
21198 144 69 48;
21214 144 67 0;
21331 144 69 0;
21347 144 71 68;
21574 144 69 51;
21703 144 71 0;
21892 144 69 0;
21909 144 67 29;
22346 144 69 40;
22368 144 67 0;
23568 144 62 47;
23649 144 69 0;
23918 144 69 36;
23923 144 62 0;
24134 144 71 45;
24159 144 69 0;
24322 144 71 0;
24326 144 72 57;
24521 144 72 0;
24539 144 74 60;
24794 144 76 58;
24805 144 74 0;
25078 144 74 61;
25087 144 76 0;
25479 144 72 66;
25491 144 74 0;
25723 144 72 0;
25734 144 74 71;
27565 144 62 21;
27573 144 74 0;
28305 144 93 38;
28496 144 91 76;
28516 144 93 0;
28656 144 62 0;
28676 144 91 0;
28691 144 89 42;
28867 144 89 0;
28874 144 88 50;
29217 144 86 57;
29262 144 88 0;
29568 144 88 60;
29600 144 86 0;
29853 144 88 0;
29857 144 84 55;
30127 144 84 0;
30138 144 86 42;
31241 144 86 0;
31406 144 50 45;
31823 144 52 41;
31914 144 50 0;
32024 144 52 0;
32040 144 50 61;
32177 144 52 55;
32209 144 50 0;
32298 144 52 0;
32333 144 50 70;
32455 144 50 0;
32482 144 53 61;
32633 144 55 77;
32646 144 53 0;
32844 144 53 75;
32914 144 55 0;
33707 144 50 42;
33843 144 53 0;
33913 144 50 0;
33962 144 55 68;
34176 144 50 45;
34232 144 53 68;
34288 144 55 0;
34339 144 50 0;
34541 144 52 71;
34591 144 53 0;
35383 144 52 0;
35385 144 50 36;
35448 144 50 0;
35494 144 52 64;
35510 144 50 78;
35569 144 52 0;
35599 144 50 0;
35657 144 52 66;
35678 144 50 73;
35719 144 52 0;
35766 144 50 0;
35813 144 52 72;
35887 144 52 0;
35894 144 50 64;
36610 144 50 0;
36621 144 48 23;
36954 144 48 0;
36973 144 50 11;
37781 144 50 0;
<Negative feeling>
3362 144 43 92;
3374 144 45 81;
3404 144 45 0;
3508 144 49 127;
3515 144 46 127;
3543 144 43 0;
3749 144 49 0;
3749 144 46 0;
3777 144 43 98;
3899 144 46 127;
3899 144 49 127;
3975 144 43 0;
4124 144 43 100;
4134 144 49 0;
4141 144 46 0;
4230 144 46 127;
4230 144 49 127;
4316 144 43 0;
4430 144 49 0;
4440 144 46 0;
4453 144 43 125;
4511 144 49 127;
4513 144 46 127;
4602 144 43 0;
4701 144 49 0;
4702 144 46 0;
4751 144 43 127;
4814 144 46 127;
4815 144 49 127;
4918 144 43 0;
5033 144 43 90;
5039 144 45 104;
5045 144 49 0;
5050 144 46 0;
5124 144 46 127;
5126 144 49 127;
5247 144 45 0;
5304 144 43 0;
5318 144 46 0;
5324 144 49 0;
5374 144 43 110;
5377 144 49 127;
5379 144 46 127;
5514 144 46 0;
5519 144 49 0;
5525 144 43 0;
5582 144 49 127;
5583 144 46 127;
5586 144 43 114;
5682 144 46 0;
5682 144 49 0;
5753 144 46 127;
5757 144 49 123;
5818 144 49 0;
5833 144 46 0;
5885 144 46 110;
5891 144 49 110;
5958 144 49 0;
5960 144 46 0;
5991 144 46 77;
5992 144 49 58;
6056 144 46 0;
6076 144 46 73;
6143 144 46 0;
6155 144 49 0;
6176 144 49 107;
6178 144 46 123;
6343 144 46 0;
6377 144 49 0;
6388 144 43 0;
10054 144 79 97;
10055 144 83 106;
10071 144 81 62;
10233 144 81 0;
10261 144 80 116;
10454 144 79 0;
10461 144 83 0;
10579 144 79 127;
10580 144 83 127;
10591 144 81 125;
10615 144 84 54;
10666 144 84 0;
10696 144 80 0;
10750 144 81 0;
11173 144 79 0;
11222 144 83 0;
11639 144 78 107;
11823 144 76 127;
11825 144 79 127;
11844 144 77 104;
11858 144 78 0;
11885 144 77 0;
12059 144 76 0;
12076 144 79 0;
12183 144 75 85;
12390 144 75 0;
12426 144 76 127;
12433 144 79 122;
12730 144 75 97;
12741 144 76 0;
12759 144 79 0;
12891 144 75 0;
12893 144 78 113;
12908 144 76 110;
12909 144 77 114;
13004 144 76 0;
13026 144 77 0;
13043 144 78 0;
13215 144 75 127;
13226 144 77 122;
13236 144 78 66;
13243 144 76 70;
13340 144 76 0;
13443 144 75 0;
13450 144 77 0;
13501 144 78 0;
15518 144 64 80;
15555 144 65 59;
15749 144 67 69;
15772 144 67 0;
15816 144 69 64;
15826 144 71 87;
15830 144 67 70;
15837 144 72 110;
15848 144 67 0;
15884 144 64 0;
16028 144 69 0;
16029 144 65 0;
16051 144 72 0;
16070 144 72 70;
16087 144 74 76;
16120 144 74 0;
16186 144 72 0;
16187 144 67 117;
16188 144 71 0;
16385 144 76 114;
16386 144 74 117;
16399 144 77 94;
16461 144 67 0;
16619 144 71 108;
16626 144 69 90;
16640 144 77 0;
16687 144 74 0;
16697 144 76 0;
16807 144 69 0;
16831 144 77 102;
16836 144 79 108;
16886 144 71 0;
16985 144 74 125;
17018 144 79 0;
17022 144 77 0;
17102 144 79 127;
17103 144 81 127;
17113 144 83 108;
17131 144 83 0;
17214 144 74 0;
17316 144 74 86;
17359 144 81 0;
17362 144 79 0;
17572 144 80 127;
17573 144 78 127;
17634 144 74 0;
18894 144 78 0;
18899 144 80 0;
19714 144 43 79;
19841 144 44 127;
19843 144 46 113;
20047 144 43 0;
20161 144 44 0;
20164 144 46 0;
21506 144 43 34;
21549 144 46 127;
21549 144 49 127;
21664 144 46 0;
21667 144 49 0;
21731 144 43 0;
21737 144 49 127;
21738 144 46 127;
21771 144 43 60;
21885 144 49 0;
21886 144 46 0;
21940 144 49 127;
21942 144 46 127;
22066 144 43 0;
22174 144 43 112;
22264 144 46 0;
22268 144 49 0;
22324 144 49 127;
22325 144 46 127;
22592 144 49 0;
22593 144 46 0;
22645 144 46 127;
22645 144 49 127;
22817 144 46 0;
22819 144 49 0;
22882 144 46 116;
22884 144 49 127;
23341 144 43 0;
23452 144 46 0;
23456 144 49 0;
23489 144 43 106;
23522 144 46 116;
23525 144 49 127;
23704 144 49 0;
23709 144 46 0;
23764 144 46 119;
23770 144 49 119;
23961 144 43 0;
24010 144 43 95;
24086 144 46 0;
24090 144 49 0;
24143 144 49 119;
24144 144 46 127;
24226 144 43 0;
24336 144 43 86;
24399 144 49 0;
24400 144 46 0;
24467 144 49 127;
24468 144 46 127;
24577 144 49 0;
24595 144 46 0;
24678 144 46 127;
24681 144 49 127;
24807 144 46 0;
24807 144 49 0;
24892 144 49 127;
24896 144 46 127;
25182 144 43 0;
25264 144 43 114;
25305 144 46 0;
25312 144 49 0;
25365 144 46 127;
25366 144 49 127;
25485 144 46 0;
25485 144 49 0;
25564 144 46 127;
25566 144 49 127;
25747 144 46 0;
25757 144 49 0;
25808 144 46 127;
25808 144 49 127;
25847 144 43 0;
25895 144 43 110;
25947 144 46 0;
25950 144 49 0;
26027 144 46 101;
26029 144 49 99;
26130 144 49 0;
26139 144 46 0;
26219 144 46 127;
26219 144 49 119;
26339 144 49 0;
26344 144 46 0;
26445 144 46 127;
26446 144 49 127;
26683 144 49 0;
26690 144 46 0;
26761 144 46 78;
26768 144 49 68;
27105 144 43 0;
27196 144 46 0;
27341 144 49 0;
29920 144 84 97;
29925 144 81 108;
30114 144 85 101;
30232 144 81 0;
30242 144 84 0;
30325 144 81 73;
30350 144 84 49;
30370 144 84 0;
30377 144 81 0;
30473 144 81 120;
30479 144 84 110;
30588 144 81 0;
30604 144 84 0;
30650 144 84 94;
30652 144 81 110;
30735 144 85 0;
30871 144 85 107;
30955 144 81 0;
30977 144 84 0;
31259 144 85 0;
31542 144 79 102;
31545 144 83 104;
31564 144 81 100;
31644 144 82 101;
31746 144 81 0;
31801 144 79 0;
31820 144 83 0;
32011 144 82 0;
33945 144 79 98;
33946 144 81 104;
33947 144 77 106;
34094 144 78 99;
34095 144 80 127;
34225 144 77 0;
34243 144 81 0;
34246 144 79 0;
34442 144 78 0;
34446 144 80 0;
<Ugly>
5165 144 56 58;
5166 144 58 67;
5187 144 55 66;
5189 144 57 61;
7772 144 57 0;
7778 144 55 0;
7882 144 55 77;
7894 144 57 87;
7917 144 58 0;
7920 144 56 0;
8041 144 56 85;
8045 144 58 93;
9816 144 56 0;
10571 144 58 0;
11027 144 81 54;
11032 144 80 61;
11033 144 79 56;
11036 144 78 75;
11038 144 55 0;
11039 144 82 57;
11040 144 77 70;
11041 144 76 71;
11046 144 57 0;
11046 144 74 77;
11290 144 74 0;
11427 144 79 0;
11428 144 77 0;
11429 144 76 0;
11446 144 55 72;
11453 144 57 75;
11457 144 82 0;
11458 144 78 0;
11461 144 81 0;
11472 144 80 0;
11887 144 56 70;
11901 144 58 60;
12301 144 55 0;
12516 144 57 0;
14012 144 58 0;
14012 144 45 86;
14023 144 43 79;
14030 144 56 0;
14560 144 46 60;
14561 144 43 0;
14574 144 45 0;
14576 144 44 70;
15419 144 41 66;
15454 144 44 0;
15469 144 46 0;
19323 144 41 0;
19356 144 68 61;
19359 144 70 64;
19375 144 65 53;
20722 144 68 0;
20723 144 70 0;
20750 144 65 0;
20927 144 67 73;
20940 144 68 59;
20949 144 70 64;
20961 144 65 56;
21901 144 68 0;
21918 144 70 0;
21962 144 65 0;
21973 144 67 0;
23964 144 74 55;
24138 144 80 65;
24142 144 78 67;
26248 144 78 0;
26281 144 80 0;
26321 144 76 66;
26373 144 74 0;
26540 144 80 48;
26552 144 82 29;
27394 144 80 0;
28792 144 82 0;
29159 144 88 49;
29219 144 87 49;
29220 144 76 0;
29309 144 88 0;
29501 144 86 64;
29541 144 87 0;
29672 144 85 68;
29710 144 86 0;
29905 144 84 58;
29948 144 85 0;
30148 144 83 61;
30185 144 84 0;
30350 144 82 61;
30384 144 83 0;
30908 144 82 0;
31074 144 82 18;
31200 144 82 0;
31548 144 85 39;
31564 144 82 67;
31591 144 81 66;
31600 144 79 68;
33747 144 82 0;
33904 144 85 0;
34146 144 81 0;
34179 144 79 0;
34241 144 84 45;
34415 144 83 62;
34452 144 84 0;
34602 144 82 64;
34619 144 83 0;
34800 144 82 0;
34854 144 81 57;
35039 144 81 0;
35067 144 80 18;
35448 144 80 0;
35451 144 79 21;
35745 144 79 0;
36239 144 77 66;
36252 144 76 60;
36402 144 78 66;
36405 144 80 87;
38860 144 78 0;
39048 144 80 0;
39073 144 77 0;
39086 144 76 0;
39871 144 76 12;
39882 144 74 47;
40068 144 75 51;
40078 144 78 81;
41460 144 75 0;
41724 144 75 10;
41799 144 74 0;
41810 144 76 0;
41889 144 75 0;
41927 144 78 0;
41940 144 74 72;
41949 144 76 77;
42134 144 75 72;
42148 144 78 82;
42381 144 76 0;
42398 144 74 0;
42588 144 74 68;
42593 144 76 61;
42650 144 75 0;
42651 144 78 0;
42825 144 75 56;
42839 144 78 77;
43158 144 76 0;
43186 144 74 0;
43285 144 74 64;
43299 144 76 64;
43420 144 75 0;
43428 144 78 0;
43649 144 75 44;
43743 144 78 33;
43900 144 75 0;
43915 144 76 0;
43918 144 78 0;
44010 144 78 42;
44015 144 74 0;
44023 144 75 46;
44293 144 74 18;
44339 144 76 42;
44410 144 75 0;
44442 144 78 0;
44795 144 75 18;
44856 144 78 7;
45197 144 76 0;
45227 144 74 0;
45342 144 74 35;
45349 144 76 36;
45480 144 75 0;
45494 144 78 0;
45729 144 75 25;
45757 144 78 16;
46104 144 76 0;
46109 144 74 0;
46238 144 74 30;
46256 144 76 21;
46366 144 75 0;
46376 144 78 0;
48133 144 72 90;
48149 144 76 0;
48284 144 74 0;
48357 144 69 70;
48368 144 71 65;
48438 144 72 0;
48442 144 71 0;
48887 144 67 60;
48941 144 69 0;
49191 144 65 66;
49218 144 67 0;
49438 144 68 67;
49548 144 65 0;
49639 144 66 74;
49670 144 68 0;
49824 144 64 65;
49924 144 66 0;
50104 144 66 47;
50149 144 65 73;
50150 144 66 0;
50255 144 64 0;
50534 144 62 61;
50611 144 65 0;
50952 144 64 76;
51171 144 62 0;
51239 144 63 45;
51259 144 64 0;
51504 144 60 59;
51551 144 63 0;
51757 144 62 61;
51792 144 60 0;
51956 144 61 57;
52064 144 62 0;
52184 144 59 60;
52266 144 61 0;
53418 144 57 77;
53419 144 61 67;
53429 144 63 72;
53438 144 59 0;
55939 144 61 0;
55973 144 63 0;
56022 144 57 0;
57177 144 55 70;
57177 144 57 72;
57258 144 56 67;
57262 144 58 82;
58555 144 57 0;
58645 144 55 0;
59426 144 58 0;
59441 144 56 0;
59931 144 43 60;
59936 144 45 68;
60007 144 46 64;
60011 144 44 57;
60090 144 43 0;
60134 144 45 0;
60411 144 43 69;
60422 144 45 64;
60434 144 44 0;
60446 144 46 0;
60567 144 46 53;
60568 144 44 54;
61657 144 44 0;
61751 144 46 0;
62187 144 45 0;
62224 144 43 0;
63311 144 68 67;
63321 144 70 72;
63337 144 67 53;
63452 144 68 0;
63458 144 70 0;
63458 144 67 0;
65721 144 75 45;
65722 144 68 40;
65725 144 85 43;
65729 144 78 41;
65730 144 76 41;
65731 144 65 37;
65732 144 77 44;
65732 144 82 48;
65735 144 80 46;
65736 144 70 37;
65736 144 73 36;
65747 144 67 40;
65749 144 64 42;
65751 144 83 42;
65758 144 79 50;
65760 144 81 40;
65767 144 69 33;
65810 144 71 19;
65816 144 72 18;
65824 144 74 17;
65903 144 66 3;
66388 144 66 0;
66424 144 71 0;
66432 144 80 0;
66433 144 79 0;
66434 144 70 0;
66434 144 69 0;
66435 144 72 0;
66438 144 64 0;
66439 144 74 0;
66441 144 67 0;
66443 144 78 0;
66446 144 68 0;
66450 144 65 0;
66450 144 82 0;
66450 144 73 0;
66453 144 81 0;
66460 144 77 0;
66462 144 76 0;
66463 144 85 0;
66463 144 83 0;
66474 144 75 0;
<Beautiful>
2075 144 62 18;
4363 144 69 27;
4701 144 62 0;
5732 144 69 0;
5746 144 62 23;
6899 144 81 47;
7142 144 62 0;
8426 144 81 0;
8830 144 81 16;
9571 144 91 61;
9858 144 81 0;
10015 144 91 0;
10015 144 89 62;
10521 144 89 0;
10568 144 88 36;
10978 144 88 0;
11118 144 86 12;
11801 144 88 48;
11894 144 86 0;
12274 144 89 49;
12360 144 88 0;
13203 144 81 50;
13307 144 89 0;
15197 144 86 11;
15800 144 93 62;
15856 144 81 0;
16096 144 86 0;
16601 144 93 0;
16647 144 95 44;
17231 144 95 0;
17307 144 91 47;
17641 144 89 23;
17662 144 91 0;
17864 144 91 66;
17886 144 89 0;
18370 144 93 43;
18485 144 91 0;
19276 144 91 3;
19521 144 91 0;
19535 144 93 0;
19572 144 81 33;
20740 144 86 31;
21807 144 89 50;
21853 144 81 0;
21858 144 86 0;
21990 144 88 63;
22026 144 89 0;
22181 144 88 0;
22210 144 86 48;
22405 144 88 70;
22445 144 86 0;
23067 144 89 35;
23110 144 88 0;
23993 144 81 42;
24017 144 89 0;
24629 144 83 50;
25082 144 81 0;
25151 144 84 33;
25171 144 83 0;
25479 144 84 0;
25493 144 86 66;
26367 144 86 0;
26389 144 81 36;
26415 144 88 37;
26529 144 81 0;
26599 144 86 70;
26634 144 88 0;
29467 144 86 0;
30571 144 81 39;
30606 144 88 59;
32066 144 88 0;
32804 144 81 0;
33207 144 81 38;
33216 144 93 48;
34016 144 93 0;
37593 144 93 28;
37612 144 81 0;
38687 144 93 0;
***9 0 21 1***
<Positive feeling>
3393 144 76 59;
4450 144 76 0;
4458 144 79 42;
5097 144 76 36;
5128 144 79 0;
5650 144 72 22;
5674 144 76 0;
6177 144 72 0;
6224 144 74 63;
6796 144 74 0;
6829 144 76 44;
7406 144 76 0;
7414 144 55 23;
7423 144 64 42;
7434 144 60 59;
7436 144 72 30;
7939 144 72 0;
7999 144 76 45;
8540 144 76 0;
8561 144 79 52;
9122 144 79 0;
9134 144 76 40;
9715 144 72 33;
9726 144 76 0;
10271 144 74 53;
10337 144 72 0;
10514 144 64 0;
10680 144 60 0;
10688 144 55 0;
10850 144 74 0;
10881 144 76 27;
11444 144 76 0;
11459 144 72 25;
12106 144 72 0;
12108 144 79 60;
12130 144 59 61;
12188 144 62 43;
12307 144 55 13;
12976 144 77 61;
13132 144 79 0;
13270 144 77 0;
13285 144 76 40;
13883 144 74 59;
13891 144 76 0;
14030 144 59 0;
14036 144 62 0;
14070 144 55 0;
14409 144 74 0;
14415 144 55 39;
14435 144 72 47;
14436 144 60 48;
14439 144 64 60;
14961 144 72 0;
15000 144 76 49;
15553 144 76 0;
15571 144 79 47;
16156 144 76 56;
16225 144 79 0;
16354 144 64 0;
16495 144 60 0;
16564 144 55 0;
16734 144 72 26;
16755 144 76 0;
17322 144 74 40;
17446 144 72 0;
17882 144 76 50;
17885 144 60 36;
17890 144 74 0;
17908 144 55 23;
17974 144 64 14;
18903 144 60 0;
18906 144 64 0;
18938 144 55 0;
19065 144 74 45;
19092 144 76 0;
19790 144 74 0;
19871 144 72 32;
20182 144 74 37;
20196 144 72 0;
20711 144 74 0;
20752 144 76 36;
21348 144 72 45;
21372 144 76 0;
23630 144 79 49;
24665 144 79 0;
24722 144 81 58;
25559 144 81 0;
25636 144 72 0;
25833 144 72 33;
25840 144 81 51;
26381 144 81 0;
26398 144 79 65;
27011 144 76 75;
27098 144 79 0;
27150 144 72 0;
27597 144 72 53;
27655 144 76 0;
28183 144 76 64;
29275 144 72 0;
29306 144 74 70;
29399 144 76 0;
30601 144 74 0;
30617 144 69 19;
31897 144 67 62;
32030 144 69 0;
33141 144 72 52;
33170 144 67 0;
35333 144 72 0;
<Negative feeling>
5363 144 36 60;
5365 144 41 80;
5372 144 40 75;
5379 144 38 80;
5383 144 45 68;
7484 144 38 0;
7504 144 41 0;
7540 144 45 0;
7633 144 36 0;
7728 144 40 0;
8597 144 35 52;
8612 144 36 51;
8869 144 38 13;
8900 144 35 0;
8985 144 40 18;
9009 144 36 0;
9099 144 41 18;
9113 144 38 0;
9185 144 43 23;
9213 144 40 0;
9311 144 45 17;
9336 144 41 0;
9431 144 47 18;
9455 144 43 0;
9565 144 48 17;
9583 144 45 0;
9693 144 50 17;
9706 144 47 0;
9798 144 52 23;
9808 144 48 0;
9945 144 53 27;
9954 144 50 0;
10076 144 55 30;
10081 144 52 0;
10191 144 57 31;
10193 144 53 0;
10294 144 55 0;
10297 144 59 42;
10391 144 57 0;
10409 144 60 38;
10493 144 59 0;
10508 144 62 43;
10594 144 60 0;
10609 144 64 49;
10684 144 62 0;
10707 144 65 41;
10791 144 64 0;
10818 144 67 37;
10901 144 65 0;
10948 144 69 30;
11030 144 67 0;
11079 144 71 29;
11166 144 69 0;
11243 144 72 30;
11315 144 71 0;
12295 144 72 0;
12740 144 59 70;
12781 144 60 35;
12783 144 57 66;
12810 144 55 41;
13693 144 60 0;
13698 144 57 0;
13701 144 55 0;
13720 144 59 0;
14015 144 60 66;
14021 144 59 76;
14022 144 55 70;
14031 144 57 80;
14641 144 60 0;
14641 144 55 0;
14642 144 57 0;
14655 144 59 0;
14832 144 60 98;
14836 144 55 83;
14841 144 59 98;
14845 144 57 92;
15018 144 55 0;
15029 144 57 0;
15033 144 60 0;
15038 144 59 0;
15151 144 55 86;
15152 144 60 92;
15157 144 59 95;
15160 144 57 91;
15357 144 55 0;
15357 144 60 0;
15359 144 59 0;
15362 144 57 0;
15452 144 55 81;
15458 144 60 97;
15459 144 59 90;
15462 144 57 87;
15603 144 57 0;
15605 144 55 0;
15605 144 59 0;
15608 144 60 0;
15695 144 55 81;
15698 144 60 95;
15704 144 59 92;
15705 144 57 88;
15795 144 60 0;
15795 144 59 0;
15797 144 57 0;
15808 144 55 0;
15882 144 55 68;
15891 144 60 95;
15893 144 57 80;
15894 144 59 98;
15980 144 60 0;
15981 144 57 0;
15983 144 59 0;
15985 144 55 0;
16069 144 55 65;
16070 144 60 92;
16071 144 59 91;
16075 144 57 80;
16142 144 55 0;
16144 144 57 0;
16149 144 60 0;
16150 144 59 0;
16243 144 59 80;
16244 144 60 86;
16249 144 55 54;
16249 144 57 69;
16288 144 55 0;
16300 144 60 0;
16305 144 57 0;
16306 144 59 0;
16394 144 60 97;
16395 144 59 92;
16400 144 57 80;
16407 144 55 70;
16496 144 55 0;
16498 144 60 0;
16507 144 59 0;
16507 144 57 0;
16856 144 48 95;
16857 144 50 98;
16858 144 53 91;
16859 144 52 95;
16874 144 55 54;
17421 144 55 0;
17433 144 52 0;
17434 144 53 0;
17481 144 50 0;
17531 144 48 0;
17543 144 76 98;
17543 144 77 98;
17549 144 74 91;
17633 144 74 0;
17650 144 76 0;
17650 144 77 0;
17658 144 55 90;
17664 144 52 70;
17666 144 53 85;
17671 144 50 67;
17768 144 55 0;
17769 144 50 0;
17770 144 79 94;
17772 144 53 0;
17779 144 77 95;
17783 144 52 0;
17862 144 77 0;
17877 144 79 0;
17928 144 52 88;
17934 144 48 81;
17938 144 47 85;
17944 144 50 83;
17960 144 53 61;
17994 144 53 0;
18008 144 83 98;
18008 144 84 92;
18013 144 81 83;
18024 144 52 0;
18025 144 50 0;
18046 144 48 0;
18048 144 47 0;
18106 144 81 0;
18124 144 83 0;
18124 144 84 0;
18170 144 47 92;
18173 144 45 94;
18184 144 48 76;
18189 144 50 73;
18192 144 52 70;
18255 144 50 0;
18255 144 52 0;
18259 144 48 0;
18261 144 83 97;
18270 144 84 80;
18271 144 81 90;
18273 144 45 0;
18280 144 47 0;
18841 144 53 73;
18846 144 55 86;
18850 144 57 77;
18855 144 59 81;
18857 144 60 79;
18906 144 81 0;
18933 144 84 0;
18942 144 83 0;
19985 144 60 0;
20003 144 57 0;
20010 144 55 0;
20018 144 53 0;
20019 144 59 0;
20149 144 66 81;
20163 144 60 78;
20787 144 59 40;
20816 144 57 45;
20817 144 53 34;
20839 144 71 32;
20851 144 67 46;
20871 144 66 0;
20874 144 69 42;
20942 144 60 0;
21717 144 53 0;
21724 144 59 0;
21729 144 57 0;
21783 144 67 0;
21783 144 69 0;
21833 144 71 0;
22001 144 55 76;
22023 144 52 65;
22024 144 50 70;
22033 144 53 78;
22152 144 72 77;
22161 144 74 73;
22167 144 76 75;
22189 144 77 75;
22238 144 53 0;
22245 144 55 0;
22262 144 52 0;
22280 144 50 0;
22484 144 52 73;
22487 144 53 81;
22488 144 55 81;
22488 144 50 77;
22499 144 48 73;
22544 144 48 0;
22563 144 72 0;
22578 144 74 0;
22581 144 76 0;
22620 144 77 0;
22957 144 50 0;
22986 144 55 0;
23000 144 53 0;
23064 144 52 0;
23203 144 72 66;
23346 144 55 64;
23347 144 47 61;
23359 144 48 60;
23384 144 52 65;
23387 144 50 60;
23431 144 81 40;
23443 144 55 0;
23447 144 72 0;
23483 144 79 60;
23493 144 77 68;
23498 144 48 0;
23513 144 47 0;
23559 144 81 0;
23568 144 50 0;
23573 144 52 0;
23602 144 76 80;
23693 144 79 0;
23720 144 83 80;
23722 144 74 39;
23731 144 76 0;
23732 144 77 0;
23752 144 45 75;
23789 144 47 72;
23790 144 48 80;
23806 144 74 0;
23806 144 53 38;
23832 144 53 0;
23952 144 81 43;
23971 144 76 64;
23972 144 79 68;
23981 144 47 0;
23983 144 83 0;
23985 144 81 0;
23994 144 48 0;
24000 144 45 0;
24020 144 52 36;
24102 144 79 0;
24113 144 84 80;
24161 144 43 76;
24174 144 76 0;
24181 144 52 0;
24204 144 45 64;
24211 144 83 42;
24305 144 47 50;
24312 144 83 0;
24313 144 45 0;
24322 144 81 45;
24350 144 79 65;
24354 144 48 60;
24371 144 84 0;
24388 144 43 0;
24394 144 47 0;
24429 144 81 0;
24539 144 88 72;
24543 144 86 80;
24551 144 40 58;
24571 144 41 73;
24578 144 79 0;
24601 144 48 0;
24727 144 84 38;
24736 144 86 0;
24739 144 88 0;
24752 144 41 0;
24776 144 81 37;
24777 144 45 48;
24778 144 40 0;
24794 144 83 41;
24856 144 84 0;
24904 144 89 58;
24917 144 83 0;
24920 144 88 76;
24921 144 81 0;
24932 144 36 76;
24948 144 45 0;
24950 144 38 70;
25081 144 86 70;
25085 144 88 0;
25104 144 84 80;
25109 144 38 0;
25122 144 89 0;
25142 144 41 46;
25152 144 36 0;
25229 144 86 0;
25299 144 91 73;
25300 144 93 73;
25301 144 33 81;
25310 144 35 73;
25330 144 84 0;
25339 144 41 0;
25486 144 89 48;
25487 144 93 0;
25517 144 86 77;
25525 144 35 0;
25528 144 91 0;
25556 144 33 0;
25558 144 36 25;
25564 144 38 55;
25596 144 89 0;
25652 144 95 65;
25653 144 93 61;
25678 144 36 0;
25689 144 29 85;
25692 144 31 80;
25710 144 86 0;
25732 144 38 0;
25738 144 91 60;
25821 144 29 0;
25847 144 89 74;
25856 144 95 0;
25870 144 91 0;
25874 144 93 0;
25876 144 35 73;
25897 144 86 65;
25981 144 38 65;
25997 144 31 0;
26001 144 89 0;
26031 144 91 74;
26049 144 35 0;
26135 144 86 0;
26149 144 89 40;
26153 144 88 40;
26172 144 91 0;
26228 144 86 39;
26333 144 88 0;
26334 144 29 77;
26355 144 28 80;
26356 144 89 0;
26372 144 95 73;
26380 144 38 0;
26382 144 93 69;
26414 144 86 0;
26546 144 29 0;
26550 144 28 0;
26572 144 95 0;
26590 144 31 55;
26686 144 93 0;
26739 144 31 0;
26776 144 28 28;
26794 144 96 74;
26799 144 95 77;
27076 144 28 0;
27183 144 95 0;
27216 144 96 0;
28053 144 60 65;
28112 144 67 80;
28799 144 69 71;
28841 144 71 62;
28850 144 60 0;
28858 144 67 0;
28898 144 59 45;
28902 144 57 75;
28913 144 55 70;
28977 144 72 64;
28997 144 69 0;
29007 144 59 0;
29158 144 71 0;
29788 144 57 0;
29880 144 72 0;
29914 144 55 0;
<Ugly>
1015 144 50 73;
1015 144 52 68;
1016 144 55 91;
1018 144 53 86;
1131 144 72 86;
1133 144 74 92;
1151 144 55 0;
1154 144 53 0;
1172 144 50 0;
1176 144 52 0;
1278 144 72 0;
1294 144 74 0;
1303 144 79 73;
1372 144 47 77;
1373 144 48 83;
1487 144 49 47;
1488 144 80 42;
1506 144 81 73;
1508 144 79 0;
1522 144 47 0;
1524 144 48 0;
1537 144 49 0;
1569 144 81 0;
1738 144 80 0;
1758 144 42 53;
1782 144 41 54;
1960 144 83 85;
1961 144 84 79;
1963 144 79 73;
1966 144 81 95;
2009 144 42 0;
2073 144 41 0;
2530 144 81 0;
2531 144 84 0;
2543 144 83 0;
2545 144 79 0;
2748 144 79 114;
2751 144 77 127;
2751 144 81 125;
2753 144 76 117;
2864 144 76 0;
2867 144 81 0;
2873 144 77 0;
2878 144 79 0;
3081 144 74 104;
3083 144 72 127;
3084 144 76 104;
3134 144 76 0;
3140 144 72 0;
3144 144 74 0;
3221 144 53 127;
3221 144 52 117;
3222 144 55 127;
3231 144 50 83;
3310 144 50 0;
3337 144 55 0;
3340 144 52 0;
3341 144 53 0;
3481 144 65 120;
3483 144 67 98;
3484 144 69 69;
3485 144 64 110;
3561 144 69 0;
3753 144 67 0;
3759 144 50 120;
3760 144 48 122;
3764 144 47 97;
3797 144 64 0;
3803 144 65 0;
4011 144 50 0;
4028 144 47 0;
4031 144 48 0;
4157 144 64 114;
4158 144 62 104;
4168 144 65 94;
4184 144 67 68;
4478 144 38 122;
4479 144 65 0;
4483 144 41 110;
4490 144 67 0;
4492 144 62 0;
4496 144 64 0;
4980 144 38 0;
4988 144 41 0;
5007 144 64 90;
5009 144 65 88;
5013 144 69 61;
5020 144 67 85;
5094 144 67 0;
5097 144 64 0;
5098 144 65 0;
5107 144 69 0;
5138 144 43 87;
5139 144 40 69;
5148 144 41 80;
5216 144 41 0;
5231 144 40 0;
5241 144 69 86;
5242 144 43 0;
5243 144 67 92;
5249 144 71 83;
5319 144 67 0;
5321 144 71 0;
5330 144 69 0;
5398 144 47 84;
5405 144 48 65;
5408 144 45 70;
5460 144 74 97;
5461 144 72 94;
5462 144 45 0;
5470 144 47 0;
5472 144 76 85;
5480 144 48 0;
5524 144 76 0;
5532 144 72 0;
5540 144 74 0;
5613 144 50 79;
5618 144 53 80;
5620 144 52 80;
5624 144 48 70;
5663 144 76 97;
5665 144 77 97;
5671 144 79 87;
5672 144 48 0;
5684 144 52 0;
5685 144 53 0;
5689 144 50 0;
5763 144 76 0;
5775 144 79 0;
5779 144 77 0;
5819 144 53 92;
5829 144 52 69;
5831 144 55 70;
5835 144 57 73;
5903 144 57 0;
5923 144 55 0;
5930 144 52 0;
5936 144 53 0;
6023 144 73 79;
6025 144 75 56;
6215 144 49 78;
6242 144 51 57;
6256 144 73 0;
6278 144 75 0;
6309 144 51 0;
6424 144 49 0;
6425 144 70 84;
6565 144 70 0;
6584 144 51 91;
6693 144 70 91;
6714 144 51 0;
6809 144 51 75;
6817 144 70 0;
6830 144 49 85;
6856 144 73 77;
6864 144 51 0;
6949 144 70 97;
6953 144 73 0;
6964 144 49 0;
6999 144 51 89;
7044 144 70 0;
7064 144 73 67;
7104 144 49 73;
7109 144 51 0;
7136 144 73 0;
7157 144 70 68;
7191 144 51 85;
7207 144 49 0;
7244 144 73 77;
7260 144 70 0;
7316 144 51 0;
7323 144 49 66;
7330 144 73 0;
7410 144 73 82;
7449 144 51 72;
7474 144 49 0;
7484 144 70 67;
7494 144 73 0;
7565 144 70 0;
7584 144 51 0;
7599 144 49 64;
7678 144 49 0;
7709 144 74 51;
7714 144 72 65;
7730 144 76 30;
7740 144 47 46;
7741 144 48 35;
7761 144 71 33;
7766 144 69 42;
7782 144 48 0;
7784 144 52 79;
7788 144 50 85;
7790 144 76 0;
7791 144 72 0;
7799 144 74 0;
7852 144 71 0;
7853 144 69 0;
7890 144 72 79;
7895 144 48 64;
7896 144 52 0;
7896 144 50 0;
7908 144 74 61;
7962 144 72 0;
7963 144 74 0;
8064 144 71 47;
8067 144 47 0;
8087 144 48 0;
8106 144 50 68;
8107 144 52 72;
8139 144 43 61;
8179 144 81 32;
8184 144 79 59;
8191 144 71 0;
8231 144 79 0;
8250 144 52 0;
8252 144 42 49;
8254 144 50 0;
8273 144 42 0;
8277 144 41 44;
8296 144 79 39;
8319 144 81 0;
8347 144 41 0;
8391 144 43 0;
8410 144 79 0;
8444 144 45 53;
8468 144 86 91;
8473 144 45 0;
8473 144 84 94;
8486 144 38 80;
8523 144 40 67;
8550 144 84 0;
8599 144 40 0;
8607 144 86 0;
8617 144 84 54;
8647 144 38 0;
8663 144 81 55;
8707 144 40 48;
8719 144 84 0;
8724 144 89 94;
8730 144 40 0;
8734 144 81 0;
8739 144 88 70;
8757 144 88 0;
8770 144 33 95;
8869 144 88 91;
8873 144 89 0;
8898 144 84 68;
8924 144 33 0;
8939 144 35 59;
8946 144 88 0;
8981 144 93 100;
8983 144 91 98;
9008 144 84 0;
9021 144 29 114;
9061 144 35 0;
9107 144 91 0;
9114 144 93 0;
9128 144 89 63;
9132 144 84 77;
9134 144 86 80;
9160 144 89 0;
9183 144 29 0;
9187 144 36 56;
9191 144 86 0;
9308 144 84 0;
9335 144 81 59;
9361 144 83 73;
9375 144 38 78;
9467 144 83 0;
9481 144 81 0;
9484 144 38 0;
9496 144 36 0;
9519 144 76 59;
9524 144 74 86;
9548 144 45 73;
9624 144 76 0;
9679 144 43 66;
9760 144 72 87;
9766 144 43 0;
9783 144 74 0;
9858 144 45 0;
9875 144 50 76;
9880 144 72 0;
9882 144 71 62;
9884 144 69 58;
9968 144 71 0;
10020 144 51 71;
10021 144 70 21;
10028 144 49 54;
10064 144 50 0;
10113 144 69 0;
10123 144 67 81;
10138 144 70 0;
10159 144 49 0;
10187 144 65 68;
10188 144 64 73;
10204 144 67 0;
10230 144 51 0;
10236 144 55 78;
10237 144 53 73;
10290 144 65 0;
10314 144 53 0;
10334 144 64 0;
10371 144 64 102;
10373 144 57 80;
10393 144 55 0;
10469 144 64 0;
10487 144 57 0;
10548 144 67 68;
10567 144 69 28;
10578 144 52 64;
10586 144 67 0;
10614 144 64 73;
10623 144 65 72;
10626 144 53 51;
10630 144 55 73;
10655 144 52 0;
10693 144 65 0;
10700 144 64 0;
10716 144 67 91;
10783 144 53 0;
10787 144 55 0;
10815 144 67 0;
10819 144 69 0;
10832 144 65 85;
10854 144 55 54;
10972 144 48 74;
10979 144 50 76;
10981 144 65 0;
10999 144 55 0;
11006 144 69 59;
11008 144 71 66;
11060 144 72 65;
11076 144 69 0;
11086 144 71 0;
11173 144 50 0;
11185 144 48 0;
11211 144 72 0;
11242 144 52 53;
11249 144 67 65;
11264 144 69 51;
11306 144 50 19;
11357 144 41 80;
11358 144 67 0;
11365 144 50 0;
11366 144 77 80;
11367 144 52 0;
11368 144 69 0;
11379 144 76 62;
11419 144 43 20;
11496 144 75 47;
11504 144 76 0;
11506 144 77 0;
11546 144 44 24;
11560 144 43 0;
11572 144 75 0;
11573 144 41 0;
11579 144 72 56;
11580 144 44 0;
11610 144 48 65;
11671 144 81 66;
11685 144 79 62;
11700 144 72 0;
11740 144 40 65;
11771 144 48 0;
11798 144 72 73;
11809 144 41 46;
11814 144 81 0;
11831 144 43 40;
11837 144 76 42;
11849 144 72 0;
11875 144 77 11;
11893 144 40 0;
11908 144 79 0;
11910 144 76 0;
11913 144 77 0;
11919 144 43 0;
11929 144 41 0;
12192 144 48 75;
12199 144 72 60;
12200 144 50 73;
12204 144 71 62;
12205 144 47 70;
12214 144 74 53;
12215 144 45 70;
14429 144 71 0;
14441 144 45 0;
14443 144 74 0;
14458 144 72 0;
14468 144 50 0;
14479 144 47 0;
14480 144 48 0;
<Beautiful>
3478 144 36 62;
4064 144 48 54;
4075 144 36 0;
4415 144 48 0;
4826 144 60 49;
5374 144 60 0;
5452 144 74 43;
5718 144 74 0;
5730 144 72 4;
6704 144 84 34;
6754 144 72 0;
7848 144 84 0;
8319 144 83 60;
8576 144 81 58;
8634 144 83 0;
8810 144 81 0;
8817 144 79 60;
9270 144 77 64;
9334 144 79 0;
10033 144 77 0;
10052 144 76 44;
10349 144 81 72;
10388 144 76 0;
10839 144 81 0;
10869 144 79 54;
11085 144 77 65;
11130 144 79 0;
11326 144 76 56;
11338 144 77 0;
11571 144 74 65;
11591 144 76 0;
11843 144 74 0;
11893 144 72 31;
12628 144 72 0;
12784 144 72 54;
12791 144 76 45;
13462 144 72 0;
13502 144 76 0;
13999 144 76 43;
14025 144 79 42;
14617 144 79 0;
14621 144 76 0;
15027 144 72 40;
15056 144 77 64;
16209 144 77 0;
16299 144 79 54;
18353 144 72 0;
18353 144 79 0;
18731 144 36 42;
19507 144 48 49;
19508 144 36 0;
20289 144 48 0;
20302 144 36 44;
21092 144 48 42;
21149 144 36 0;
22312 144 48 0;
22319 144 43 47;
22828 144 55 25;
22870 144 43 0;
24087 144 71 24;
24088 144 55 0;
24626 144 83 49;
24782 144 71 0;
25747 144 83 0;
25850 144 72 49;
25868 144 76 46;
27548 144 76 0;
27581 144 72 0;
***10 1 27 1***
<Positive feeling>
1969 144 48 18;
2470 144 55 14;
2956 144 64 41;
2964 144 72 35;
2972 144 67 37;
3022 144 67 0;
3037 144 64 0;
3052 144 72 0;
3168 144 55 0;
3410 144 55 18;
3679 144 76 53;
3680 144 67 62;
3681 144 60 56;
3681 144 64 52;
4058 144 76 0;
4112 144 64 0;
4118 144 74 71;
4203 144 67 0;
4308 144 60 0;
4320 144 74 0;
4356 144 64 46;
4554 144 67 50;
4583 144 64 0;
4773 144 64 70;
4773 144 72 80;
4777 144 60 65;
4971 144 48 0;
4983 144 64 0;
4999 144 67 0;
5000 144 76 88;
5055 144 72 0;
5109 144 60 0;
5184 144 60 53;
5239 144 55 0;
5320 144 60 0;
5450 144 69 60;
5450 144 72 67;
5451 144 65 64;
5541 144 76 0;
5563 144 65 0;
5616 144 69 0;
5641 144 72 0;
5672 144 64 50;
5677 144 53 52;
5677 144 60 38;
5728 144 57 26;
6050 144 75 62;
6105 144 75 0;
6106 144 76 92;
6280 144 64 0;
6285 144 76 0;
6299 144 81 80;
6404 144 81 0;
6528 144 64 63;
6536 144 81 106;
6725 144 81 0;
6746 144 79 73;
6848 144 79 0;
6948 144 53 0;
6960 144 72 53;
7027 144 72 0;
7173 144 74 84;
7365 144 53 55;
7597 144 74 0;
7603 144 79 108;
7773 144 79 0;
7800 144 64 0;
7805 144 69 63;
7912 144 69 0;
8007 144 71 70;
8160 144 71 0;
8214 144 64 68;
8225 144 72 120;
8405 144 72 0;
8423 144 57 0;
8437 144 76 95;
8441 144 64 0;
8566 144 60 0;
8638 144 53 0;
8643 144 57 64;
8666 144 67 47;
8683 144 57 0;
8823 144 67 0;
8835 144 71 65;
8845 144 55 70;
8982 144 76 0;
9046 144 48 59;
9047 144 71 0;
9117 144 55 0;
9543 144 67 84;
9547 144 64 81;
9556 144 76 61;
9557 144 71 81;
9561 144 74 61;
9587 144 71 0;
9599 144 76 0;
9600 144 74 0;
9601 144 64 0;
9602 144 67 0;
9991 144 55 22;
9993 144 59 47;
10195 144 74 84;
10200 144 64 91;
10201 144 71 78;
10202 144 67 91;
10220 144 72 73;
10240 144 72 0;
10257 144 67 0;
10261 144 64 0;
10265 144 71 0;
10266 144 74 0;
10634 144 64 77;
10636 144 74 61;
10637 144 67 83;
10638 144 71 86;
10648 144 55 0;
10697 144 59 0;
10838 144 64 0;
10935 144 74 0;
10972 144 71 0;
11023 144 67 0;
11043 144 64 70;
11149 144 64 0;
11160 144 55 11;
11254 144 62 70;
11334 144 62 0;
11431 144 60 64;
11468 144 55 0;
11543 144 60 0;
11631 144 55 83;
11643 144 62 114;
11833 144 63 79;
11842 144 62 0;
12019 144 63 0;
12041 144 52 74;
12042 144 55 0;
12052 144 64 83;
12077 144 48 0;
12115 144 52 0;
12213 144 64 0;
12240 144 67 70;
12281 144 48 70;
12355 144 48 0;
12449 144 41 65;
12458 144 67 0;
12467 144 69 68;
12605 144 69 0;
12674 144 60 47;
12709 144 48 4;
12744 144 60 0;
12854 144 65 66;
12928 144 65 0;
13077 144 60 94;
13086 144 65 86;
13089 144 69 78;
13143 144 65 0;
13150 144 60 0;
13168 144 69 0;
13567 144 53 15;
13729 144 65 83;
13730 144 60 87;
13734 144 57 81;
13972 144 53 0;
14199 144 53 56;
14250 144 57 0;
14401 144 57 84;
14407 144 60 0;
14601 144 60 83;
14617 144 65 0;
14647 144 53 0;
14768 144 48 0;
14781 144 41 0;
14812 144 65 77;
14934 144 57 0;
14987 144 60 0;
14993 144 65 0;
14999 144 40 66;
15004 144 64 86;
15024 144 52 64;
15207 144 55 60;
15428 144 60 83;
15447 144 55 0;
15462 144 64 0;
15472 144 52 0;
15597 144 40 0;
15650 144 57 73;
15654 144 62 77;
15682 144 60 0;
15840 144 57 0;
15875 144 38 68;
15879 144 62 0;
15899 144 50 41;
16276 144 60 87;
16277 144 65 94;
16277 144 72 86;
16280 144 69 70;
16284 144 38 0;
16298 144 50 0;
16346 144 60 0;
16358 144 65 0;
16365 144 69 0;
16386 144 72 0;
16711 144 50 66;
16892 144 50 0;
16925 144 72 90;
16930 144 60 83;
16934 144 65 91;
16935 144 69 80;
17016 144 60 0;
17053 144 65 0;
17071 144 69 0;
17076 144 72 0;
17286 144 50 61;
17298 144 53 65;
17352 144 53 0;
17373 144 50 0;
17512 144 53 64;
17513 144 50 56;
17533 144 43 45;
17719 144 68 74;
17725 144 76 59;
17728 144 65 80;
17734 144 71 90;
17765 144 43 0;
17798 144 68 0;
17802 144 71 0;
17804 144 65 0;
17822 144 50 0;
17824 144 76 0;
17934 144 53 0;
18146 144 43 58;
18354 144 68 61;
18361 144 76 80;
18369 144 65 79;
18371 144 71 83;
18537 144 43 0;
18543 144 65 0;
18547 144 76 0;
18554 144 53 42;
18608 144 68 0;
18746 144 53 0;
18759 144 67 71;
18766 144 64 62;
18775 144 74 64;
18977 144 55 48;
19029 144 55 0;
19150 144 64 0;
19191 144 55 46;
19196 144 67 0;
19202 144 48 49;
19205 144 52 59;
19206 144 59 53;
19223 144 71 0;
19262 144 74 0;
19620 144 52 0;
19629 144 55 0;
19629 144 79 88;
19633 144 86 95;
19634 144 74 80;
19641 144 59 0;
19643 144 48 0;
19697 144 74 0;
19701 144 79 0;
19708 144 86 0;
20049 144 48 59;
20054 144 55 60;
20065 144 59 56;
20087 144 52 57;
20131 144 52 0;
20217 144 48 0;
20268 144 55 0;
20276 144 86 90;
20282 144 79 88;
20285 144 74 75;
20320 144 59 0;
20348 144 74 0;
20349 144 79 0;
20354 144 86 0;
20693 144 86 76;
20706 144 79 85;
20710 144 74 73;
20888 144 86 0;
20909 144 53 65;
20914 144 60 62;
20917 144 74 0;
20917 144 57 68;
20929 144 64 56;
21107 144 76 68;
21114 144 84 79;
21115 144 79 0;
21183 144 76 0;
21192 144 84 0;
21277 144 53 0;
21297 144 57 0;
21304 144 64 0;
21314 144 60 0;
21359 144 84 97;
21361 144 76 77;
21481 144 76 0;
21573 144 84 0;
21765 144 60 57;
21766 144 53 53;
21775 144 64 57;
21782 144 84 95;
21783 144 57 57;
21793 144 74 73;
21986 144 64 0;
21999 144 83 91;
22065 144 84 0;
22088 144 53 0;
22101 144 74 0;
22154 144 83 0;
22198 144 57 0;
22203 144 79 70;
22220 144 60 0;
22340 144 79 0;
22397 144 74 70;
22556 144 74 0;
22640 144 60 77;
22641 144 57 73;
22642 144 50 68;
22699 144 57 0;
22701 144 60 0;
22713 144 50 0;
23090 144 50 65;
23093 144 57 66;
23094 144 60 70;
23114 144 53 44;
23143 144 60 0;
23145 144 53 0;
23152 144 57 0;
23165 144 50 0;
23499 144 81 94;
23505 144 72 80;
23529 144 76 55;
23560 144 76 0;
23604 144 72 0;
23626 144 81 0;
23725 144 72 80;
23726 144 81 97;
23817 144 72 0;
23827 144 81 0;
24126 144 81 88;
24134 144 72 73;
24256 144 72 0;
24292 144 81 0;
24494 144 43 70;
24495 144 50 68;
24500 144 79 106;
24503 144 53 69;
24579 144 43 0;
24593 144 50 0;
24593 144 53 0;
24673 144 79 0;
24734 144 77 65;
24841 144 77 0;
24930 144 71 57;
25001 144 71 0;
25131 144 69 62;
25302 144 69 0;
25313 144 43 70;
25327 144 67 73;
25329 144 53 65;
25334 144 50 60;
25428 144 43 0;
25456 144 67 0;
25514 144 64 60;
25518 144 50 0;
25619 144 53 0;
25638 144 64 0;
25742 144 60 51;
25938 144 52 57;
25949 144 55 65;
25950 144 48 77;
26038 144 55 0;
26045 144 48 0;
26063 144 52 0;
26271 144 60 0;
27185 144 43 80;
27194 144 62 94;
27196 144 67 94;
27286 144 62 0;
27292 144 67 0;
27299 144 43 0;
27613 144 72 102;
27615 144 64 102;
27616 144 36 97;
27618 144 67 108;
27624 144 48 88;
27678 144 64 0;
27680 144 48 0;
27681 144 67 0;
27686 144 72 0;
27688 144 36 0;
<Negative feeling>
2445 144 57 26;
2705 144 64 31;
2966 144 72 42;
3213 144 71 39;
3280 144 64 0;
3450 144 72 0;
3491 144 64 26;
3781 144 71 0;
3781 144 72 52;
4060 144 71 62;
4131 144 64 0;
4191 144 72 0;
4333 144 64 43;
4613 144 55 43;
4635 144 72 72;
4668 144 57 0;
4671 144 71 0;
4712 144 64 0;
4953 144 71 67;
5102 144 72 0;
5253 144 64 37;
5514 144 72 71;
5523 144 71 0;
5788 144 71 66;
5857 144 72 0;
5872 144 64 0;
6080 144 64 40;
6262 144 71 0;
6342 144 72 57;
6602 144 71 58;
6632 144 72 0;
6855 144 64 0;
6932 144 54 20;
6968 144 55 0;
7190 144 64 40;
7450 144 71 0;
7467 144 72 59;
7729 144 71 64;
7848 144 64 0;
7958 144 72 0;
8050 144 64 27;
8361 144 72 47;
8390 144 71 0;
8636 144 71 54;
8761 144 64 0;
8953 144 64 29;
9023 144 72 0;
9226 144 71 0;
9293 144 53 46;
9310 144 54 0;
9693 144 69 18;
9990 144 71 52;
10342 144 76 29;
10358 144 71 0;
10714 144 74 28;
10814 144 64 0;
11029 144 64 34;
11356 144 72 34;
11400 144 69 0;
11603 144 76 0;
11666 144 64 0;
11746 144 74 0;
11752 144 71 21;
11817 144 72 0;
12150 144 57 36;
12207 144 53 0;
12511 144 69 32;
12534 144 71 0;
12863 144 76 57;
13258 144 83 51;
13732 144 81 26;
14917 144 81 0;
14946 144 83 0;
14947 144 76 0;
14954 144 69 0;
14993 144 57 0;
<Ugly>
8313 144 56 55;
8323 144 54 53;
8335 144 60 58;
8337 144 50 62;
8558 144 66 107;
8559 144 73 93;
8561 144 62 98;
8564 144 68 87;
8857 144 56 0;
9392 144 56 70;
9394 144 62 0;
9448 144 68 0;
9449 144 66 0;
9483 144 62 85;
9518 144 73 0;
9543 144 66 110;
9614 144 62 0;
9618 144 68 79;
9657 144 66 0;
9660 144 73 87;
9678 144 68 0;
9735 144 62 73;
9780 144 73 0;
9806 144 66 107;
9873 144 62 0;
9876 144 68 89;
9972 144 73 91;
10009 144 68 0;
10033 144 66 0;
10076 144 62 83;
10115 144 73 0;
10183 144 66 95;
10247 144 68 65;
10259 144 62 0;
10299 144 72 79;
10689 144 60 0;
10700 144 56 0;
10946 144 56 50;
11006 144 72 0;
11061 144 68 0;
11064 144 66 0;
11097 144 62 70;
11147 144 60 43;
11191 144 66 87;
11234 144 68 75;
11236 144 62 0;
11296 144 66 0;
11306 144 73 77;
11315 144 68 0;
11405 144 62 83;
11416 144 73 0;
11498 144 66 87;
11552 144 68 67;
11562 144 62 0;
11626 144 72 73;
11864 144 50 0;
11893 144 54 0;
11945 144 56 0;
12110 144 72 0;
12362 144 53 73;
12391 144 66 0;
12444 144 60 0;
12486 144 56 72;
12541 144 68 0;
12546 144 65 86;
12607 144 67 88;
12635 144 60 68;
12649 144 65 0;
12683 144 56 0;
12686 144 68 89;
12714 144 67 0;
12745 144 70 84;
12761 144 68 0;
12805 144 70 0;
12846 144 72 73;
12909 144 72 0;
12950 144 74 74;
12984 144 75 74;
13022 144 74 0;
13104 144 75 0;
13109 144 77 80;
13176 144 56 2;
13353 144 65 57;
13529 144 72 74;
13606 144 77 0;
13671 144 74 73;
13679 144 72 0;
13759 144 74 0;
13817 144 75 74;
13908 144 75 0;
13972 144 77 98;
14177 144 53 0;
14197 144 75 82;
14237 144 77 0;
14248 144 56 0;
14292 144 60 0;
14361 144 65 0;
14402 144 75 0;
14405 144 73 82;
14589 144 61 82;
14595 144 58 82;
14599 144 55 80;
14605 144 65 80;
14653 144 58 0;
14662 144 55 0;
14666 144 65 0;
14669 144 61 0;
14854 144 61 72;
14862 144 55 80;
14862 144 58 77;
14868 144 73 0;
14875 144 65 73;
14878 144 72 95;
15051 144 72 0;
15083 144 84 90;
15164 144 84 0;
15271 144 82 107;
15378 144 82 0;
15478 144 80 113;
16171 144 72 78;
16179 144 80 0;
16354 144 75 73;
16367 144 78 79;
16374 144 72 0;
16470 144 78 0;
16491 144 75 0;
16635 144 75 36;
16665 144 72 76;
16685 144 77 51;
16759 144 75 0;
16826 144 72 0;
16827 144 77 0;
16977 144 72 80;
16983 144 75 87;
17310 144 65 0;
17535 144 65 48;
17579 144 72 0;
17715 144 72 80;
17725 144 75 0;
17843 144 72 0;
17898 144 74 100;
18003 144 74 0;
18043 144 58 0;
18082 144 75 110;
18182 144 55 0;
18252 144 61 0;
18283 144 75 0;
18301 144 73 82;
18313 144 65 0;
18591 144 65 85;
18592 144 68 71;
18593 144 58 79;
18644 144 58 0;
18654 144 65 0;
18656 144 68 0;
18901 144 58 77;
18911 144 68 58;
18912 144 65 80;
19038 144 73 0;
19081 144 72 90;
19195 144 72 0;
19232 144 78 85;
19334 144 78 0;
19405 144 77 84;
19562 144 77 0;
19587 144 75 79;
19783 144 75 0;
19788 144 72 71;
19970 144 72 0;
19997 144 73 40;
20188 144 73 0;
20196 144 72 52;
20506 144 72 0;
20526 144 70 21;
20875 144 68 0;
20928 144 72 24;
20999 144 70 0;
21001 144 58 0;
21195 144 65 0;
22102 144 63 71;
22106 144 60 80;
22109 144 67 94;
22119 144 69 65;
22182 144 72 0;
22499 144 75 104;
22500 144 72 98;
22506 144 81 120;
22626 144 72 0;
22651 144 81 0;
22659 144 75 0;
22722 144 75 79;
22723 144 72 87;
22727 144 80 116;
22838 144 72 0;
22840 144 75 0;
22843 144 80 0;
22916 144 79 61;
22917 144 75 75;
22924 144 72 80;
23001 144 75 0;
23008 144 72 0;
23018 144 79 0;
23088 144 75 71;
23093 144 78 87;
23095 144 72 83;
23181 144 78 0;
23209 144 72 0;
23257 144 77 72;
23259 144 72 47;
23331 144 75 0;
23342 144 77 0;
23346 144 72 0;
23433 144 72 75;
23441 144 76 88;
23521 144 72 0;
23521 144 76 0;
23629 144 75 82;
23636 144 72 71;
23699 144 75 0;
23715 144 72 0;
23784 144 72 53;
23806 144 74 80;
23876 144 74 0;
23891 144 72 0;
23978 144 73 75;
24219 144 73 0;
24221 144 72 70;
24701 144 63 0;
24897 144 69 0;
24921 144 72 0;
24922 144 67 0;
24928 144 63 62;
24930 144 70 74;
25016 144 63 0;
25019 144 60 0;
25103 144 70 0;
25130 144 71 75;
25278 144 71 0;
25285 144 72 79;
25397 144 73 84;
25402 144 72 0;
25415 144 58 41;
25440 144 65 42;
25454 144 68 33;
25469 144 73 0;
25486 144 74 85;
25565 144 74 0;
25584 144 75 91;
25653 144 75 0;
25677 144 76 68;
25749 144 76 0;
25761 144 77 73;
25842 144 78 78;
25847 144 77 0;
25921 144 78 0;
25943 144 77 86;
25999 144 77 0;
26000 144 76 65;
26095 144 76 0;
26102 144 75 85;
26185 144 75 0;
26211 144 74 69;
26289 144 73 84;
26293 144 74 0;
26357 144 73 0;
26384 144 74 68;
26455 144 75 72;
26467 144 74 0;
26560 144 75 0;
26595 144 76 66;
26656 144 76 0;
26667 144 77 69;
26769 144 78 78;
26780 144 77 0;
26866 144 78 0;
26889 144 77 64;
26951 144 77 0;
26951 144 76 64;
27054 144 76 0;
27074 144 75 74;
27089 144 58 0;
27156 144 75 0;
27178 144 74 62;
27258 144 74 0;
27261 144 73 77;
27284 144 68 0;
27299 144 65 0;
27331 144 73 0;
27345 144 74 70;
27451 144 65 83;
27453 144 68 62;
27461 144 59 81;
27478 144 74 0;
27491 144 76 64;
27607 144 76 0;
27626 144 77 56;
27761 144 77 0;
27792 144 83 81;
27964 144 74 85;
28020 144 83 0;
28082 144 74 0;
28122 144 77 49;
28246 144 83 62;
28259 144 77 0;
28351 144 74 64;
28410 144 83 0;
28499 144 77 54;
28587 144 74 0;
28606 144 84 72;
28687 144 77 0;
28710 144 74 63;
28810 144 84 0;
28826 144 59 0;
28847 144 77 58;
28875 144 68 0;
28936 144 74 0;
28969 144 84 75;
28982 144 77 0;
29142 144 74 59;
29276 144 60 64;
29319 144 77 80;
29327 144 84 0;
29336 144 65 0;
29336 144 74 0;
29519 144 80 85;
29545 144 77 0;
29700 144 63 50;
29719 144 67 63;
29973 144 79 70;
30008 144 80 0;
30084 144 79 0;
30092 144 77 62;
30220 144 82 68;
30236 144 77 0;
30354 144 82 0;
30401 144 73 82;
30539 144 73 0;
30570 144 74 73;
30771 144 78 63;
30808 144 74 0;
30955 144 78 0;
30987 144 83 68;
31186 144 83 0;
31206 144 72 52;
31506 144 75 22;
31587 144 72 0;
31773 144 63 0;
31775 144 67 0;
31873 144 77 60;
31889 144 75 0;
31969 144 60 0;
32638 144 68 79;
32641 144 77 0;
32641 144 58 81;
32648 144 65 85;
32648 144 71 92;
34210 144 58 0;
34267 144 68 0;
34296 144 65 0;
34392 144 71 0;
34493 144 58 91;
34494 144 65 87;
34496 144 68 75;
34496 144 83 94;
34498 144 71 94;
34564 144 58 0;
34567 144 68 0;
34568 144 65 0;
34572 144 71 0;
34594 144 83 0;
34773 144 58 95;
34780 144 68 91;
34782 144 65 100;
34784 144 71 106;
34785 144 83 120;
34867 144 71 0;
34868 144 68 0;
34869 144 58 0;
34873 144 65 0;
34880 144 83 0;
<Beautiful>
1521 144 49 11;
1555 144 56 11;
1584 144 73 13;
1704 144 77 65;
1719 144 60 14;
1759 144 84 54;
2944 144 84 0;
2994 144 82 20;
3033 144 77 0;
3254 144 73 0;
3301 144 84 54;
3335 144 82 0;
3582 144 56 0;
3936 144 60 0;
4046 144 56 5;
4105 144 84 0;
4396 144 60 32;
4712 144 85 61;
4713 144 84 8;
4779 144 84 0;
4909 144 85 0;
4926 144 89 81;
5199 144 87 78;
5219 144 89 0;
5476 144 87 0;
5487 144 85 58;
5613 144 49 0;
5701 144 84 54;
5714 144 56 0;
5736 144 85 0;
5902 144 85 53;
5942 144 84 0;
6133 144 87 54;
6160 144 85 0;
6353 144 56 19;
6387 144 60 0;
6818 144 63 12;
7161 144 67 37;
7426 144 80 16;
7654 144 80 0;
7672 144 87 0;
7721 144 84 53;
9087 144 80 71;
9101 144 84 0;
9205 144 80 0;
9229 144 82 77;
9342 144 82 0;
9426 144 84 84;
9605 144 84 0;
9703 144 84 84;
9915 144 84 0;
10005 144 56 0;
10021 144 84 80;
10112 144 63 0;
10230 144 84 0;
10271 144 67 0;
10326 144 84 60;
10793 144 61 11;
10823 144 68 8;
10844 144 72 21;
11544 144 77 46;
11588 144 84 0;
11817 144 77 0;
11829 144 79 33;
12078 144 80 19;
12107 144 79 0;
13417 144 77 32;
13643 144 80 0;
13676 144 79 59;
13704 144 77 0;
13884 144 61 0;
13905 144 79 0;
13917 144 77 52;
13942 144 72 0;
13949 144 68 0;
14273 144 76 48;
14318 144 77 0;
14525 144 60 33;
14765 144 67 47;
14930 144 65 61;
15070 144 72 21;
15101 144 71 14;
15153 144 79 56;
15279 144 83 41;
16264 144 81 60;
16305 144 79 0;
16454 144 83 0;
16456 144 76 0;
16488 144 79 37;
16564 144 81 0;
16592 144 72 0;
16638 144 76 43;
16664 144 79 0;
16792 144 72 60;
16804 144 76 0;
16848 144 71 0;
17012 144 71 61;
17020 144 72 0;
17021 144 65 0;
17219 144 67 0;
17368 144 67 47;
17470 144 60 0;
17716 144 76 39;
18539 144 48 16;
19915 144 67 0;
19943 144 48 0;
19965 144 71 0;
20027 144 76 0;
***11 1 40 1***
<Positive feeling>
2987 144 60 61;
3010 144 53 61;
3048 144 64 84;
3122 144 60 0;
3149 144 64 0;
3153 144 65 76;
3194 144 65 0;
3364 144 53 0;
3542 144 60 65;
3564 144 52 40;
3639 144 52 0;
3651 144 60 0;
3811 144 65 66;
3822 144 60 62;
4300 144 60 0;
4441 144 64 80;
4475 144 65 0;
4725 144 64 0;
4726 144 53 58;
4727 144 59 70;
5160 144 64 79;
5175 144 59 0;
5324 144 65 90;
5378 144 64 0;
5540 144 53 0;
5581 144 65 0;
5590 144 69 77;
5602 144 59 84;
5661 144 52 17;
6210 144 59 0;
6211 144 65 78;
6232 144 69 0;
6478 144 64 77;
6521 144 65 0;
6533 144 52 0;
6607 144 50 35;
6629 144 64 0;
6913 144 60 57;
6983 144 60 0;
7054 144 62 97;
7359 144 60 73;
7399 144 62 0;
7673 144 60 0;
7819 144 62 52;
7930 144 60 71;
7931 144 62 0;
8207 144 60 0;
8219 144 50 0;
8240 144 62 72;
8630 144 64 63;
8678 144 62 0;
8788 144 64 0;
9083 144 59 62;
9094 144 67 54;
9153 144 67 0;
9166 144 59 0;
9532 144 65 72;
9535 144 59 56;
9536 144 50 47;
9909 144 59 0;
9923 144 65 0;
9957 144 64 71;
10071 144 50 0;
10100 144 55 60;
10127 144 64 0;
10153 144 62 38;
10414 144 62 0;
10416 144 60 73;
10453 144 55 0;
10546 144 50 71;
10589 144 60 0;
10858 144 71 60;
10967 144 50 0;
10993 144 55 50;
11290 144 69 52;
11335 144 71 0;
11400 144 50 57;
11420 144 67 60;
11426 144 55 0;
11492 144 69 0;
11693 144 65 80;
11701 144 67 0;
11864 144 55 53;
11965 144 50 0;
11994 144 55 0;
12144 144 65 0;
12149 144 64 61;
12270 144 55 36;
12291 144 65 83;
12345 144 64 0;
12580 144 67 77;
12613 144 65 0;
12623 144 50 66;
12623 144 55 0;
13028 144 67 0;
13032 144 64 61;
13176 144 65 78;
13214 144 50 0;
13217 144 64 0;
13476 144 67 80;
13514 144 65 0;
13673 144 71 75;
13680 144 67 0;
13738 144 71 0;
14099 144 50 4;
14850 144 74 68;
14964 144 77 84;
14978 144 74 0;
15229 144 77 0;
15234 144 57 64;
15244 144 76 70;
15270 144 50 0;
15698 144 76 0;
15716 144 74 56;
16580 144 74 0;
16581 144 72 83;
16733 144 71 65;
16761 144 72 0;
16868 144 57 0;
17007 144 69 60;
17015 144 71 0;
17031 144 55 58;
17414 144 69 0;
17441 144 71 70;
17598 144 72 66;
17644 144 71 0;
17819 144 72 0;
17864 144 74 80;
18269 144 81 71;
18349 144 74 0;
18449 144 86 61;
18473 144 81 0;
18716 144 84 75;
18760 144 86 0;
18897 144 83 64;
18972 144 84 0;
19148 144 83 0;
19149 144 81 75;
19301 144 79 73;
19315 144 81 0;
19548 144 79 0;
19590 144 77 66;
19708 144 79 61;
19756 144 77 0;
19960 144 79 0;
19991 144 77 64;
20032 144 55 0;
20120 144 76 60;
20128 144 77 0;
20406 144 76 0;
20424 144 74 87;
20553 144 50 64;
20585 144 76 68;
20603 144 74 0;
20993 144 76 0;
21001 144 74 73;
21032 144 48 31;
21047 144 50 0;
21414 144 48 0;
21431 144 74 0;
21432 144 72 73;
21456 144 47 49;
21822 144 72 0;
21849 144 47 0;
21876 144 45 52;
21903 144 71 44;
22282 144 71 0;
22309 144 50 52;
22315 144 69 50;
22349 144 45 0;
22564 144 69 0;
22583 144 71 69;
22728 144 72 70;
22739 144 50 0;
22778 144 71 0;
23032 144 76 69;
23056 144 72 0;
23171 144 76 0;
23756 144 62 46;
23826 144 76 51;
23827 144 74 52;
23884 144 74 0;
23971 144 81 80;
24017 144 76 0;
24228 144 81 0;
24233 144 83 70;
24396 144 83 0;
24410 144 86 68;
24426 144 62 0;
24610 144 86 0;
24639 144 62 73;
24650 144 84 73;
24853 144 83 75;
24930 144 84 0;
25112 144 83 0;
25140 144 81 54;
25269 144 81 0;
25275 144 79 39;
25440 144 79 0;
25550 144 76 81;
25594 144 62 0;
25612 144 64 54;
25693 144 77 70;
25707 144 76 0;
25940 144 77 0;
25977 144 81 63;
26133 144 77 68;
26156 144 81 0;
26387 144 77 0;
26395 144 64 0;
26409 144 76 68;
26665 144 76 0;
26815 144 64 61;
26995 144 71 75;
27239 144 71 0;
27256 144 76 83;
27260 144 62 53;
27268 144 64 0;
27272 144 67 78;
27389 144 67 0;
27398 144 76 0;
27435 144 62 0;
27886 144 62 28;
28155 144 65 73;
28155 144 72 73;
28225 144 62 0;
28237 144 65 0;
28246 144 72 0;
28572 144 60 72;
28749 144 65 74;
28749 144 74 75;
28971 144 74 0;
28985 144 65 0;
29018 144 62 59;
29037 144 72 80;
29044 144 65 45;
29069 144 60 0;
29109 144 65 0;
29424 144 72 0;
29457 144 64 61;
29459 144 71 60;
29492 144 62 0;
29621 144 65 61;
29657 144 71 0;
29689 144 76 59;
29791 144 65 0;
29797 144 64 0;
29807 144 76 0;
29881 144 59 53;
29926 144 65 64;
29927 144 74 80;
30013 144 65 0;
30065 144 59 0;
30103 144 74 0;
30741 144 71 74;
30766 144 65 77;
30863 144 65 0;
30954 144 71 0;
30955 144 72 69;
30977 144 65 52;
31033 144 65 0;
31056 144 72 0;
31297 144 76 72;
31330 144 65 69;
31392 144 65 0;
31395 144 76 0;
32058 144 50 50;
32221 144 60 70;
32394 144 60 0;
32500 144 65 81;
32502 144 62 64;
32577 144 50 0;
32577 144 65 0;
32578 144 62 0;
32955 144 69 53;
32958 144 60 66;
33031 144 69 0;
33040 144 60 0;
33963 144 93 46;
34066 144 93 0;
34891 144 77 78;
34990 144 77 0;
35351 144 57 47;
35603 144 72 65;
35606 144 83 64;
35660 144 57 0;
35740 144 83 0;
35741 144 72 0;
36231 144 55 61;
36252 144 79 56;
36261 144 72 58;
36336 144 72 0;
36369 144 55 0;
36370 144 79 0;
37282 144 53 51;
37282 144 69 62;
37302 144 62 45;
37372 144 62 0;
37381 144 69 0;
37387 144 53 0;
<Negative feeling>
3600 144 38 77;
5060 144 37 91;
5138 144 38 0;
8310 144 36 85;
8341 144 37 0;
10677 144 32 71;
10681 144 44 82;
13777 144 42 73;
13778 144 34 68;
13794 144 36 0;
13846 144 44 0;
14394 144 32 0;
14403 144 34 0;
14404 144 42 0;
14421 144 36 56;
14422 144 43 81;
16049 144 34 67;
16053 144 42 84;
16120 144 36 0;
16135 144 43 0;
16974 144 43 84;
16975 144 34 0;
16976 144 36 64;
16986 144 42 0;
17915 144 37 44;
17922 144 44 78;
17985 144 43 0;
18003 144 36 0;
18371 144 44 0;
18378 144 38 64;
18379 144 37 0;
18380 144 45 68;
18692 144 46 71;
18722 144 39 27;
18729 144 45 0;
18745 144 38 0;
20383 144 39 0;
20395 144 50 85;
20405 144 38 65;
20410 144 43 61;
20417 144 46 0;
21097 144 50 0;
21662 144 37 67;
21667 144 42 91;
21717 144 43 0;
21728 144 38 0;
22652 144 38 73;
22667 144 41 108;
22668 144 42 0;
22693 144 37 0;
26575 144 41 0;
27374 144 60 72;
27387 144 61 54;
27526 144 61 0;
27529 144 60 0;
27614 144 61 79;
27616 144 60 85;
27739 144 61 0;
27739 144 60 0;
27828 144 61 72;
27829 144 60 79;
27948 144 61 0;
27948 144 60 0;
28032 144 61 77;
28035 144 60 81;
28147 144 61 0;
28149 144 60 0;
28222 144 61 70;
28235 144 60 78;
28334 144 60 0;
28343 144 61 0;
28424 144 61 67;
28425 144 60 88;
28520 144 61 0;
28520 144 60 0;
28603 144 61 79;
28619 144 60 90;
30994 144 60 0;
31009 144 61 0;
31448 144 61 81;
31455 144 60 86;
32552 144 38 0;
32565 144 36 54;
34681 144 61 0;
34766 144 60 0;
34855 144 34 63;
34897 144 60 86;
34907 144 61 75;
34952 144 36 0;
35064 144 60 0;
35083 144 61 0;
35206 144 61 67;
35225 144 60 94;
35485 144 36 83;
35498 144 34 0;
36678 144 34 91;
36699 144 32 56;
36726 144 32 0;
36743 144 36 0;
36962 144 36 73;
36977 144 34 0;
37051 144 60 0;
37091 144 61 0;
37209 144 60 70;
37445 144 61 75;
39026 144 34 35;
39028 144 60 0;
39143 144 36 0;
39283 144 61 0;
40286 144 51 73;
40295 144 49 70;
40313 144 45 70;
42750 144 36 52;
44367 144 29 68;
44685 144 55 64;
46774 144 34 0;
48232 144 36 0;
48641 144 45 0;
48848 144 49 0;
49001 144 51 0;
49538 144 29 0;
50002 144 55 0;
<Ugly>
2852 144 57 58;
2865 144 83 65;
2884 144 64 64;
2891 144 71 51;
3091 144 79 7;
3099 144 76 7;
3208 144 77 11;
3519 144 77 0;
3535 144 76 0;
3623 144 79 0;
3901 144 64 0;
4003 144 71 0;
4079 144 75 48;
4108 144 71 61;
4143 144 78 13;
4286 144 64 9;
4398 144 76 14;
4413 144 79 5;
4422 144 74 11;
4565 144 64 0;
4723 144 57 0;
5558 144 74 0;
5573 144 76 0;
5601 144 79 0;
5695 144 83 0;
5712 144 75 0;
5758 144 78 0;
5791 144 71 0;
6348 144 50 67;
6350 144 66 49;
6398 144 74 63;
6413 144 62 57;
6413 144 64 56;
6611 144 72 6;
8340 144 62 0;
8348 144 64 0;
8360 144 50 0;
8490 144 72 0;
8524 144 74 0;
8923 144 74 62;
8938 144 48 59;
8941 144 62 65;
8960 144 59 40;
9578 144 74 0;
9655 144 66 0;
9680 144 62 0;
10140 144 56 60;
10169 144 63 71;
10178 144 70 67;
10180 144 60 64;
10226 144 54 11;
11480 144 59 0;
11606 144 54 0;
11649 144 56 0;
11683 144 70 0;
11700 144 63 0;
11818 144 60 0;
12039 144 57 36;
12048 144 71 71;
12050 144 66 62;
12054 144 63 66;
12057 144 60 64;
14415 144 48 0;
14470 144 66 0;
14526 144 63 0;
14544 144 60 0;
14862 144 60 5;
15039 144 57 0;
15101 144 66 2;
15113 144 63 1;
15164 144 60 0;
15204 144 71 0;
15625 144 63 0;
15704 144 66 0;
16760 144 43 58;
16777 144 71 51;
16780 144 66 91;
16789 144 59 75;
16789 144 63 67;
16794 144 68 61;
16803 144 53 38;
19751 144 71 0;
19776 144 68 0;
19781 144 63 0;
19929 144 66 0;
19988 144 59 0;
20655 144 67 58;
20659 144 51 70;
20664 144 55 72;
20674 144 58 40;
20682 144 53 0;
20683 144 49 49;
20683 144 59 74;
20684 144 64 75;
20712 144 61 42;
20715 144 49 0;
23152 144 43 0;
23293 144 61 0;
23551 144 55 0;
23645 144 58 0;
23646 144 64 0;
23673 144 59 0;
23746 144 55 68;
23765 144 43 3;
23767 144 67 0;
23877 144 51 0;
23935 144 43 0;
24610 144 55 0;
24633 144 42 67;
24638 144 44 71;
24644 144 63 84;
24644 144 67 87;
24648 144 58 107;
24660 144 49 78;
24666 144 65 80;
24667 144 55 80;
24675 144 52 35;
24716 144 49 0;
24751 144 55 0;
25006 144 55 12;
25626 144 55 0;
25812 144 55 80;
25819 144 58 0;
25846 144 65 0;
25861 144 67 0;
25879 144 63 0;
26020 144 44 0;
26071 144 42 0;
26271 144 52 0;
26663 144 41 86;
26666 144 58 97;
26667 144 44 68;
26675 144 49 71;
26700 144 65 90;
26849 144 60 16;
26855 144 59 34;
27179 144 55 0;
27243 144 59 0;
27525 144 49 0;
27561 144 65 0;
27578 144 60 0;
27594 144 55 76;
27639 144 58 0;
27798 144 44 0;
28294 144 55 0;
28314 144 41 0;
28438 144 63 85;
28440 144 58 95;
28444 144 57 98;
28451 144 50 81;
28458 144 61 85;
28542 144 61 0;
30955 144 50 0;
30958 144 58 0;
30960 144 43 68;
30971 144 55 91;
30972 144 57 0;
30996 144 63 0;
31398 144 55 0;
32641 144 66 104;
32644 144 49 78;
32648 144 65 100;
32665 144 50 51;
33619 144 62 61;
33714 144 65 0;
33740 144 66 0;
34320 144 43 0;
34395 144 49 0;
34409 144 50 0;
34424 144 63 89;
34427 144 53 75;
34441 144 64 100;
34667 144 62 0;
34937 144 43 3;
35241 144 50 69;
35266 144 60 68;
35273 144 64 0;
35290 144 53 0;
35293 144 63 0;
36046 144 50 0;
36079 144 58 89;
36091 144 57 88;
36094 144 49 61;
36146 144 60 0;
36183 144 43 0;
36543 144 43 7;
39300 144 50 87;
39322 144 49 0;
39334 144 57 0;
39347 144 58 0;
40049 144 50 0;
40055 144 66 97;
40063 144 65 112;
40090 144 50 44;
40238 144 50 0;
40310 144 49 13;
40673 144 49 0;
40761 144 50 83;
40777 144 49 40;
40816 144 49 0;
41009 144 66 0;
41086 144 65 0;
41464 144 50 0;
41464 144 53 86;
42127 144 63 95;
42133 144 62 110;
44238 144 63 0;
44241 144 57 80;
44243 144 50 70;
44276 144 53 0;
44284 144 62 0;
44895 144 50 0;
44965 144 58 93;
45003 144 49 64;
45674 144 50 66;
45678 144 55 90;
45710 144 58 0;
45750 144 57 0;
46326 144 50 0;
46342 144 49 0;
46373 144 56 97;
46401 144 49 33;
46428 144 50 75;
46537 144 55 0;
46567 144 50 0;
46624 144 50 29;
47016 144 50 0;
47041 144 49 0;
47058 144 55 73;
47060 144 52 49;
47079 144 56 0;
47649 144 43 0;
47758 144 63 71;
47763 144 58 82;
47764 144 43 62;
47770 144 57 91;
47793 144 55 0;
47874 144 52 0;
49235 144 50 80;
50000 144 50 0;
50010 144 52 79;
50354 144 57 0;
50369 144 55 70;
50377 144 58 0;
50493 144 63 0;
50715 144 50 77;
50727 144 63 77;
50737 144 58 104;
50742 144 57 102;
50778 144 55 0;
50816 144 52 0;
51332 144 50 0;
51428 144 50 27;
51835 144 52 69;
52176 144 58 0;
52181 144 57 0;
52185 144 55 92;
52289 144 50 0;
52309 144 63 0;
52749 144 52 0;
52962 144 63 1;
52974 144 58 87;
52988 144 52 49;
52990 144 57 84;
53040 144 55 0;
53402 144 53 83;
53423 144 57 0;
53448 144 58 0;
53462 144 50 48;
53525 144 63 0;
53626 144 52 0;
53735 144 50 0;
53820 144 56 70;
53823 144 63 62;
53838 144 49 67;
53854 144 55 70;
53863 144 53 0;
54207 144 55 0;
54566 144 63 0;
54575 144 49 0;
54616 144 63 45;
54635 144 52 80;
54639 144 53 80;
54648 144 50 68;
54699 144 50 0;
54708 144 56 0;
54963 144 56 11;
55081 144 53 0;
55199 144 56 0;
55268 144 63 0;
55372 144 49 58;
55423 144 59 68;
55426 144 66 87;
55445 144 52 0;
55452 144 71 65;
55460 144 69 53;
55738 144 66 0;
56044 144 69 0;
56051 144 71 0;
56151 144 51 68;
56152 144 66 97;
56174 144 71 104;
56175 144 59 0;
56176 144 68 79;
56292 144 68 0;
56330 144 43 0;
56873 144 66 0;
56883 144 49 0;
56885 144 71 0;
56925 144 51 0;
56931 144 65 102;
56935 144 55 68;
56936 144 67 95;
56944 144 53 68;
57628 144 65 0;
57685 144 70 48;
57693 144 53 0;
57693 144 79 85;
57694 144 45 72;
57695 144 67 0;
57698 144 73 79;
57737 144 70 0;
58255 144 73 0;
58393 144 73 50;
58396 144 49 70;
58407 144 70 107;
58413 144 79 0;
58420 144 67 98;
58537 144 67 0;
58755 144 55 0;
59110 144 49 0;
59123 144 45 0;
59133 144 73 0;
59139 144 55 58;
59141 144 65 92;
59149 144 70 0;
59870 144 66 73;
59871 144 45 54;
59879 144 68 71;
59913 144 65 0;
59968 144 72 18;
60123 144 72 0;
62344 144 51 60;
62691 144 66 0;
62863 144 66 4;
63010 144 51 0;
63072 144 66 0;
63135 144 66 47;
63153 144 72 84;
63158 144 64 79;
65202 144 66 0;
65255 144 68 0;
65503 144 72 0;
65621 144 55 0;
65773 144 45 0;
65860 144 66 78;
65883 144 65 78;
65912 144 51 52;
65927 144 64 0;
68449 144 51 0;
68470 144 65 0;
68674 144 66 0;
<Beautiful>
6153 144 65 69;
6161 144 69 38;
6165 144 57 58;
6166 144 62 71;
6167 144 50 37;
6174 144 38 23;
8679 144 45 69;
8748 144 50 0;
9065 144 50 66;
9223 144 57 0;
9370 144 65 0;
9372 144 62 0;
9386 144 57 70;
9429 144 69 0;
9678 144 62 74;
9967 144 64 70;
9985 144 57 0;
10031 144 62 0;
10232 144 57 63;
10245 144 50 0;
10278 144 45 0;
10528 144 67 65;
10543 144 50 53;
10555 144 64 0;
13112 144 45 65;
13262 144 50 0;
13379 144 50 70;
13475 144 67 0;
13541 144 45 0;
13587 144 57 0;
13803 144 45 73;
14121 144 62 74;
14453 144 64 69;
14484 144 62 0;
14738 144 64 0;
14794 144 65 79;
15286 144 74 49;
16023 144 77 65;
16059 144 74 0;
16087 144 45 0;
16273 144 50 0;
16339 144 50 51;
16596 144 45 66;
16803 144 74 83;
16909 144 77 0;
17050 144 72 75;
17101 144 74 0;
17244 144 74 80;
17352 144 72 0;
17410 144 45 0;
17548 144 77 55;
17596 144 74 0;
17911 144 45 41;
18120 144 50 0;
18164 144 50 35;
18409 144 74 85;
18481 144 38 0;
18510 144 77 0;
18514 144 45 0;
18525 144 65 0;
18577 144 50 0;
18644 144 72 91;
18862 144 74 0;
18866 144 65 58;
19007 144 72 0;
19166 144 50 40;
19220 144 65 0;
19595 144 60 42;
19784 144 60 0;
19791 144 65 75;
19992 144 60 66;
20166 144 65 0;
20210 144 62 57;
20277 144 60 0;
20416 144 65 65;
20748 144 69 21;
20769 144 65 0;
21533 144 65 51;
21623 144 69 0;
21749 144 62 0;
21777 144 60 53;
21986 144 65 0;
22001 144 64 60;
22137 144 60 0;
22252 144 65 62;
22273 144 53 45;
22313 144 64 0;
22962 144 59 32;
23464 144 64 64;
23505 144 65 0;
23656 144 59 0;
23946 144 65 66;
23985 144 52 69;
24021 144 64 0;
24032 144 53 0;
24041 144 50 0;
24451 144 69 63;
24453 144 65 0;
24455 144 60 70;
24828 144 52 0;
24844 144 69 0;
24879 144 60 0;
24879 144 65 68;
24893 144 64 95;
24910 144 60 48;
25298 144 60 0;
25363 144 60 32;
25368 144 69 56;
25369 144 45 35;
25378 144 65 0;
25409 144 64 0;
25834 144 52 59;
25859 144 60 0;
25897 144 69 0;
26316 144 52 0;
26356 144 57 43;
26364 144 59 39;
26427 144 59 0;
26910 144 72 39;
26910 144 84 36;
27217 144 57 0;
27330 144 72 0;
27384 144 52 58;
27394 144 84 0;
27405 144 83 80;
27407 144 72 56;
27772 144 72 0;
27789 144 52 0;
27813 144 50 63;
27830 144 83 0;
27833 144 81 84;
27861 144 72 68;
27864 144 45 0;
28204 144 50 0;
28266 144 79 71;
28267 144 81 0;
28289 144 83 64;
28294 144 48 23;
28732 144 50 31;
28774 144 79 0;
28782 144 81 58;
28796 144 48 0;
28842 144 83 0;
28862 144 72 0;
29144 144 52 59;
29144 144 72 26;
29145 144 79 77;
29189 144 81 0;
29196 144 50 0;
29577 144 79 0;
29595 144 84 49;
29608 144 52 0;
29612 144 55 40;
29997 144 84 0;
30051 144 83 51;
30118 144 81 53;
30196 144 83 0;
30513 144 79 73;
30573 144 72 0;
30624 144 55 0;
30902 144 81 0;
30970 144 72 65;
31007 144 79 0;
31425 144 62 57;
31497 144 72 0;
31840 144 72 65;
32292 144 77 31;
32378 144 81 49;
32419 144 72 0;
32943 144 72 23;
33102 144 81 0;
33256 144 62 0;
33364 144 77 0;
33381 144 72 0;
33384 144 74 70;
33838 144 79 33;
33882 144 74 0;
33906 144 71 25;
34438 144 71 0;
34438 144 57 18;
34935 144 62 36;
34942 144 57 0;
35402 144 76 53;
35434 144 69 30;
35437 144 79 0;
35447 144 57 43;
35799 144 62 0;
35908 144 74 64;
35927 144 55 48;
35944 144 69 0;
35958 144 76 0;
35985 144 57 0;
36270 144 74 0;
36270 144 69 55;
36385 144 57 41;
36517 144 55 0;
36654 144 69 0;
36694 144 67 62;
37097 144 69 58;
37150 144 67 0;
37423 144 72 70;
37432 144 69 0;
37910 144 64 32;
37934 144 57 0;
37962 144 69 12;
37975 144 59 19;
38033 144 72 0;
38727 144 64 0;
38937 144 55 37;
38977 144 59 0;
39459 144 67 66;
39531 144 69 0;
39581 144 62 11;
39813 144 62 0;
39862 144 72 81;
39865 144 62 50;
39935 144 55 0;
39939 144 67 0;
40197 144 71 68;
40239 144 72 0;
40590 144 69 46;
40594 144 45 50;
40712 144 71 0;
40963 144 67 57;
40965 144 62 0;
40980 144 52 60;
41039 144 69 0;
41285 144 62 64;
41287 144 57 64;
41308 144 52 0;
41308 144 67 0;
41605 144 67 73;
41610 144 52 78;
41651 144 57 0;
41661 144 62 0;
41906 144 69 73;
41913 144 50 60;
41913 144 62 64;
41932 144 67 0;
41960 144 45 0;
42034 144 52 0;
42136 144 62 0;
42175 144 71 73;
42202 144 69 0;
42217 144 62 39;
42535 144 71 0;
42549 144 72 58;
42554 144 52 47;
42600 144 50 0;
42902 144 57 48;
42912 144 52 0;
42990 144 62 0;
43073 144 72 0;
43208 144 52 79;
43539 144 69 68;
43562 144 62 77;
43877 144 50 53;
43894 144 71 69;
43895 144 57 0;
43917 144 52 0;
43967 144 69 0;
44037 144 62 0;
44122 144 71 0;
44169 144 72 79;
44175 144 62 62;
44461 144 62 0;
44499 144 52 85;
44503 144 72 0;
44754 144 50 0;
44806 144 52 0;
44832 144 57 54;
45161 144 52 69;
45412 144 57 0;
45520 144 88 51;
45533 144 76 59;
45538 144 52 0;
45545 144 57 57;
45813 144 88 0;
45845 144 86 73;
45880 144 50 39;
45928 144 57 0;
46143 144 52 73;
46148 144 84 85;
46177 144 86 0;
46181 144 76 0;
46445 144 50 0;
46463 144 83 87;
46465 144 84 0;
46469 144 76 9;
46479 144 52 0;
46487 144 57 57;
46716 144 76 0;
46720 144 52 80;
46765 144 76 39;
46766 144 84 81;
46802 144 83 0;
46910 144 76 0;
47063 144 52 0;
47063 144 76 62;
47099 144 88 85;
47113 144 84 0;
47120 144 86 46;
47124 144 57 0;
47138 144 86 0;
47383 144 88 0;
47409 144 86 77;
47411 144 62 65;
47570 144 50 14;
47716 144 84 88;
47753 144 76 0;
47810 144 57 15;
47822 144 62 0;
47829 144 86 0;
47844 144 50 0;
48038 144 84 0;
48038 144 83 83;
48362 144 57 0;
48393 144 55 69;
48413 144 76 54;
48431 144 83 0;
48797 144 57 66;
48802 144 76 0;
48919 144 55 0;
49164 144 57 0;
49213 144 62 55;
49669 144 65 44;
49680 144 62 0;
49684 144 71 35;
49685 144 57 33;
50076 144 55 59;
50165 144 57 0;
50391 144 53 85;
50461 144 55 0;
50506 144 65 0;
50733 144 71 0;
50735 144 72 80;
50740 144 65 78;
50765 144 52 73;
50766 144 50 70;
50768 144 53 0;
50913 144 50 0;
51023 144 52 0;
51069 144 52 63;
51084 144 53 30;
51158 144 53 0;
51373 144 65 0;
51436 144 65 31;
51443 144 71 81;
51473 144 72 0;
51509 144 65 0;
51758 144 57 79;
51785 144 71 0;
51795 144 69 66;
52096 144 64 72;
52129 144 57 0;
52161 144 52 0;
52168 144 69 0;
52397 144 71 77;
52757 144 74 69;
52762 144 71 0;
52770 144 43 38;
53158 144 50 18;
53391 144 74 0;
53407 144 55 47;
53424 144 50 0;
53447 144 64 0;
53697 144 55 0;
53795 144 55 30;
53802 144 50 68;
54029 144 55 0;
54145 144 55 64;
54253 144 60 60;
54513 144 62 66;
54545 144 60 0;
54594 144 55 0;
54858 144 64 46;
54864 144 50 0;
54885 144 62 0;
54972 144 48 17;
55290 144 43 0;
55311 144 50 18;
55402 144 48 0;
55710 144 55 27;
55749 144 50 0;
56104 144 50 61;
56137 144 55 0;
56174 144 62 23;
56385 144 64 0;
56489 144 55 56;
56861 144 60 62;
56908 144 62 0;
57052 144 55 0;
57195 144 50 0;
57206 144 55 40;
57247 144 60 0;
57263 144 62 57;
57591 144 50 60;
57616 144 64 79;
57649 144 55 0;
57672 144 62 0;
57942 144 55 57;
57946 144 62 73;
57947 144 50 0;
58007 144 64 0;
58325 144 50 55;
58328 144 60 68;
58348 144 55 0;
58359 144 62 0;
58744 144 59 60;
58814 144 60 0;
59292 144 57 58;
59316 144 59 0;
60004 144 50 0;
60012 144 60 53;
60280 144 43 6;
60303 144 57 0;
60374 144 43 0;
61038 144 45 25;
61439 144 52 40;
61517 144 60 0;
61816 144 57 23;
63105 144 62 12;
64610 144 57 0;
64905 144 52 0;
65121 144 45 0;
65426 144 62 0;
***12 1 62 1***
<Positive feeling>
3687 144 64 62;
4240 144 64 0;
4249 144 72 58;
5486 144 71 65;
5534 144 72 0;
6030 144 69 51;
6069 144 57 38;
6076 144 71 0;
7798 144 67 72;
7839 144 69 0;
8244 144 67 0;
8262 144 74 83;
8272 144 50 74;
8303 144 57 0;
8819 144 74 0;
8826 144 65 61;
10309 144 64 65;
10312 144 57 44;
10326 144 65 0;
10335 144 50 0;
12510 144 50 63;
12528 144 65 53;
12530 144 64 0;
12532 144 57 0;
14109 144 50 0;
14317 144 63 78;
14344 144 65 0;
14358 144 48 49;
15422 144 67 39;
15425 144 63 0;
16427 144 62 51;
16442 144 48 0;
16446 144 55 36;
16457 144 67 0;
18713 144 62 0;
18730 144 68 67;
19206 144 53 34;
19220 144 68 0;
19223 144 67 78;
19236 144 55 0;
19753 144 65 79;
19760 144 67 0;
20238 144 48 41;
20265 144 60 62;
20269 144 65 0;
20295 144 53 0;
20818 144 60 0;
20824 144 72 53;
21389 144 70 67;
21419 144 55 42;
21452 144 72 0;
21465 144 48 0;
21910 144 69 53;
21944 144 70 0;
22439 144 69 0;
22446 144 67 61;
22957 144 67 0;
22989 144 75 48;
23431 144 75 0;
23478 144 74 71;
23519 144 48 62;
23568 144 55 0;
24119 144 74 0;
24128 144 67 38;
25357 144 68 55;
25375 144 56 33;
25376 144 67 0;
25419 144 48 0;
27413 144 65 56;
27426 144 68 0;
27449 144 55 31;
27465 144 56 0;
28069 144 65 0;
28079 144 62 43;
28691 144 71 58;
28725 144 62 0;
30452 144 60 47;
30454 144 71 0;
30473 144 48 37;
30543 144 55 0;
32988 144 60 0;
33014 144 48 0;
<Negative feeling>
1183 144 66 85;
1203 144 60 60;
1212 144 48 66;
1268 144 66 0;
1276 144 60 0;
1307 144 48 0;
1455 144 66 85;
1461 144 60 68;
1473 144 48 66;
1534 144 66 0;
1541 144 60 0;
1557 144 48 0;
1697 144 48 85;
1718 144 60 76;
1722 144 66 89;
1812 144 66 0;
1829 144 60 0;
1847 144 48 0;
1989 144 66 107;
2503 144 66 0;
2531 144 60 55;
3023 144 60 0;
3034 144 72 83;
3039 144 71 81;
3060 144 48 70;
3117 144 71 0;
3577 144 66 91;
3626 144 72 0;
3844 144 66 0;
3869 144 60 56;
4065 144 60 0;
4082 144 66 113;
4919 144 66 0;
5046 144 48 0;
5132 144 67 91;
5135 144 50 68;
5140 144 62 80;
5244 144 62 0;
5339 144 67 0;
5642 144 67 102;
5646 144 62 90;
5831 144 67 0;
5852 144 62 0;
6417 144 55 66;
6419 144 63 97;
6453 144 64 60;
6456 144 65 52;
6486 144 64 0;
6503 144 65 0;
6521 144 63 0;
6657 144 65 83;
6662 144 63 85;
6746 144 63 0;
6766 144 65 0;
6903 144 65 95;
6911 144 63 89;
7012 144 63 0;
7063 144 65 0;
7173 144 62 80;
7391 144 62 0;
7397 144 63 107;
7623 144 63 0;
7660 144 62 97;
7872 144 62 0;
7887 144 60 97;
8048 144 55 0;
8072 144 60 0;
8078 144 50 0;
8138 144 72 104;
8141 144 48 79;
8979 144 72 0;
9129 144 54 73;
9137 144 66 93;
9151 144 60 57;
9174 144 48 0;
9222 144 66 0;
9235 144 60 0;
9377 144 60 66;
9382 144 66 89;
9460 144 66 0;
9461 144 60 0;
9642 144 60 70;
9642 144 66 93;
9727 144 60 0;
9730 144 66 0;
9889 144 47 66;
9892 144 48 70;
9895 144 72 112;
9906 144 54 0;
10048 144 48 0;
10080 144 72 0;
10136 144 60 60;
10148 144 66 82;
10204 144 66 0;
10220 144 60 0;
10396 144 60 62;
10400 144 66 91;
10414 144 47 0;
10489 144 66 0;
10493 144 60 0;
10626 144 54 82;
10640 144 72 104;
10867 144 72 0;
10884 144 60 61;
10885 144 66 84;
10942 144 66 0;
10962 144 60 0;
11122 144 48 75;
11128 144 72 120;
11146 144 54 0;
11384 144 60 78;
11395 144 66 56;
11400 144 72 0;
11450 144 66 0;
11476 144 60 0;
11639 144 76 106;
11641 144 54 79;
11691 144 48 0;
11890 144 74 84;
11916 144 76 0;
12135 144 72 80;
12183 144 74 0;
12390 144 55 78;
12391 144 71 97;
12396 144 72 0;
12403 144 54 0;
12638 144 71 0;
12641 144 67 73;
12771 144 67 0;
12904 144 64 86;
13086 144 64 0;
13129 144 62 85;
13154 144 50 94;
13182 144 55 0;
13401 144 62 0;
13404 144 50 0;
14111 144 55 80;
14119 144 64 100;
14123 144 62 95;
14124 144 67 88;
14131 144 65 91;
14211 144 65 0;
14214 144 62 0;
14224 144 67 0;
14227 144 64 0;
14235 144 55 0;
14361 144 55 80;
14376 144 65 112;
14377 144 62 112;
14378 144 67 104;
14391 144 64 80;
14415 144 64 0;
14465 144 67 0;
14466 144 62 0;
14473 144 55 0;
14486 144 65 0;
14610 144 55 85;
14614 144 65 108;
14617 144 62 108;
14621 144 67 91;
14703 144 67 0;
14732 144 55 0;
14733 144 62 0;
14746 144 65 0;
15145 144 60 65;
15254 144 60 0;
15394 144 62 70;
15503 144 62 0;
15646 144 64 72;
15728 144 64 0;
16839 144 60 51;
16873 144 48 36;
18183 144 49 40;
18184 144 61 46;
18207 144 48 0;
18213 144 60 0;
18595 144 61 0;
18609 144 60 44;
18632 144 48 67;
18634 144 49 0;
18974 144 61 73;
18982 144 49 70;
18995 144 60 0;
19016 144 48 0;
19277 144 49 0;
19309 144 48 75;
19315 144 61 0;
19319 144 60 90;
19632 144 65 94;
19648 144 53 70;
19662 144 60 0;
19684 144 48 0;
20033 144 53 0;
20082 144 64 58;
20110 144 65 0;
20117 144 52 43;
21530 144 63 40;
21555 144 52 0;
21563 144 64 0;
21564 144 51 16;
21981 144 51 0;
22108 144 50 26;
22128 144 62 39;
22134 144 63 0;
22508 144 68 89;
22541 144 56 38;
22542 144 62 0;
22598 144 50 0;
22809 144 67 80;
22828 144 56 0;
22831 144 55 64;
22846 144 68 0;
23082 144 54 77;
23090 144 66 127;
23111 144 67 0;
23113 144 55 0;
23334 144 54 0;
23362 144 53 59;
23364 144 66 0;
23365 144 55 57;
23367 144 65 98;
23653 144 55 0;
23670 144 72 102;
23694 144 65 0;
25350 144 52 55;
25358 144 71 73;
25370 144 53 0;
25405 144 72 0;
25732 144 70 95;
25741 144 51 64;
25750 144 71 0;
25753 144 52 0;
26085 144 67 85;
26088 144 70 0;
26127 144 51 0;
26138 144 50 68;
26498 144 75 123;
26507 144 67 0;
26509 144 48 95;
26533 144 50 0;
27711 144 74 59;
27747 144 75 0;
27907 144 72 84;
27935 144 74 0;
28126 144 55 60;
28134 144 66 110;
28146 144 48 0;
28341 144 66 0;
28350 144 72 0;
28365 144 55 0;
29534 144 72 59;
29539 144 66 49;
29966 144 66 0;
29983 144 72 0;
30643 144 72 51;
30646 144 66 35;
31128 144 72 0;
31138 144 66 0;
32013 144 72 50;
32032 144 66 28;
32770 144 72 0;
32815 144 66 0;
33223 144 66 107;
33224 144 67 104;
33294 144 66 0;
33310 144 67 0;
33379 144 67 81;
33381 144 66 93;
33440 144 66 0;
33452 144 67 0;
33533 144 67 95;
33542 144 66 97;
33599 144 66 0;
33764 144 67 0;
33813 144 60 98;
33829 144 48 85;
34135 144 60 0;
34143 144 48 0;
<Ugly>
4264 144 68 17;
5036 144 68 0;
5078 144 65 45;
5543 144 66 71;
5582 144 65 0;
6010 144 55 73;
7183 144 66 0;
7186 144 62 74;
7204 144 56 54;
7271 144 55 0;
7534 144 63 89;
7542 144 62 0;
7553 144 56 0;
7570 144 55 60;
7838 144 63 0;
7846 144 62 73;
7878 144 56 77;
7904 144 55 0;
8116 144 63 93;
8128 144 62 0;
8142 144 56 0;
8157 144 55 76;
8390 144 63 0;
8406 144 62 80;
8443 144 56 85;
8466 144 55 0;
8755 144 68 81;
8766 144 62 0;
8770 144 56 0;
8791 144 55 62;
9179 144 67 65;
9181 144 68 0;
9239 144 54 71;
9290 144 55 0;
10382 144 67 0;
10384 144 62 61;
10824 144 62 0;
10835 144 74 65;
10846 144 53 42;
10867 144 54 0;
12422 144 72 104;
12437 144 48 75;
12452 144 53 0;
12455 144 74 0;
12774 144 48 0;
12804 144 50 64;
12816 144 72 0;
12842 144 62 95;
13120 144 63 113;
13125 144 50 0;
13137 144 62 0;
13435 144 63 0;
13441 144 52 80;
13445 144 60 114;
14580 144 62 87;
14581 144 48 66;
14590 144 60 0;
14592 144 52 0;
15680 144 48 0;
15710 144 62 0;
15711 144 70 78;
15723 144 46 67;
16042 144 70 0;
16049 144 50 70;
16069 144 46 0;
16103 144 59 58;
17196 144 50 0;
17495 144 58 82;
17509 144 51 53;
17523 144 59 0;
17781 144 57 72;
17794 144 58 0;
17794 144 51 0;
17806 144 50 56;
18093 144 63 104;
18114 144 57 0;
18390 144 62 90;
18404 144 50 0;
18405 144 48 70;
18419 144 63 0;
19636 144 60 92;
19646 144 62 0;
19675 144 43 86;
19678 144 48 0;
19977 144 67 98;
19977 144 60 0;
20322 144 66 95;
20357 144 67 0;
21479 144 63 67;
21501 144 50 57;
21507 144 66 0;
21531 144 43 0;
21806 144 50 0;
21812 144 49 52;
21826 144 63 0;
21833 144 62 78;
22104 144 49 0;
22152 144 50 61;
22515 144 51 58;
22533 144 50 0;
22955 144 51 0;
23010 144 67 80;
23011 144 53 41;
23041 144 62 0;
23806 144 67 0;
24023 144 53 0;
24071 144 50 65;
24077 144 74 127;
24162 144 74 0;
24359 144 64 90;
24360 144 65 90;
24376 144 50 0;
24381 144 55 60;
24420 144 65 0;
24455 144 64 0;
24542 144 55 0;
24602 144 60 86;
24946 144 56 74;
25578 144 60 0;
25747 144 56 0;
25756 144 55 72;
25757 144 68 127;
25936 144 68 0;
25938 144 55 0;
25992 144 59 104;
26186 144 59 0;
26280 144 55 85;
26494 144 44 4;
26624 144 44 0;
26811 144 44 42;
27486 144 55 0;
27735 144 44 0;
27755 144 67 125;
27761 144 43 65;
28172 144 43 0;
28174 144 67 0;
28202 144 57 94;
28550 144 57 0;
29332 144 45 74;
29333 144 58 107;
29521 144 58 0;
29532 144 45 0;
29888 144 45 85;
29895 144 58 116;
30103 144 58 0;
30112 144 45 0;
31475 144 45 72;
31477 144 58 99;
32648 144 45 0;
32665 144 58 0;
<Beautiful>
3575 144 75 15;
3577 144 48 49;
3615 144 67 36;
4099 144 75 0;
4109 144 67 0;
4153 144 72 73;
4496 144 72 0;
4532 144 75 63;
4665 144 48 0;
4673 144 55 34;
4684 144 72 80;
4703 144 75 0;
4970 144 72 0;
4996 144 67 54;
5246 144 67 0;
5288 144 68 31;
5544 144 68 0;
5574 144 67 56;
5779 144 55 0;
5801 144 67 0;
5841 144 53 68;
5904 144 65 36;
6368 144 65 0;
6390 144 75 97;
6791 144 74 57;
6834 144 75 0;
6851 144 53 0;
6917 144 55 64;
6922 144 72 75;
6946 144 74 0;
7810 144 55 0;
7989 144 55 56;
7990 144 72 0;
7991 144 71 66;
8560 144 71 0;
8562 144 79 88;
8791 144 55 0;
8985 144 77 81;
9013 144 79 0;
9106 144 50 53;
9116 144 75 93;
9133 144 77 0;
9376 144 50 0;
9415 144 75 0;
9419 144 74 68;
9699 144 72 76;
9703 144 74 0;
9965 144 72 0;
9982 144 71 47;
10203 144 71 0;
10244 144 72 72;
10267 144 48 59;
10368 144 72 0;
10413 144 48 0;
10783 144 67 69;
10953 144 67 0;
11332 144 65 52;
11499 144 65 0;
11885 144 63 59;
12143 144 63 0;
12184 144 62 39;
12424 144 62 0;
12466 144 60 37;
12489 144 57 21;
13317 144 62 66;
13322 144 60 0;
13594 144 57 0;
13616 144 55 53;
13632 144 62 0;
13654 144 63 78;
14382 144 63 0;
14427 144 65 71;
14437 144 67 65;
14491 144 67 0;
14529 144 65 0;
14685 144 70 97;
14708 144 54 58;
14711 144 55 0;
14790 144 70 0;
14811 144 54 0;
14987 144 74 66;
14988 144 76 66;
15069 144 76 0;
15071 144 74 0;
15268 144 72 73;
15286 144 50 61;
15454 144 72 0;
15463 144 50 0;
16772 144 75 79;
16797 144 48 53;
16830 144 75 0;
17090 144 72 68;
17169 144 72 0;
17381 144 79 80;
17393 144 48 0;
17398 144 51 27;
17455 144 79 0;
17647 144 75 74;
17724 144 75 0;
17930 144 51 0;
17943 144 55 60;
17944 144 72 80;
18048 144 72 0;
18225 144 79 78;
18330 144 79 0;
18423 144 55 0;
18492 144 75 81;
18505 144 60 39;
18575 144 75 0;
18755 144 72 80;
18873 144 72 0;
19095 144 84 76;
19245 144 84 0;
19422 144 79 67;
19525 144 79 0;
19736 144 75 65;
19823 144 75 0;
20019 144 60 0;
20088 144 72 53;
20529 144 72 0;
20548 144 77 68;
20550 144 53 66;
20672 144 77 0;
20867 144 80 73;
20935 144 80 0;
21080 144 53 0;
21123 144 77 78;
21217 144 77 0;
21395 144 72 69;
21482 144 72 0;
21665 144 68 63;
21737 144 68 0;
21954 144 67 80;
22056 144 67 0;
22240 144 65 63;
22396 144 65 0;
22536 144 67 74;
22622 144 67 0;
22861 144 62 72;
22893 144 55 51;
23065 144 62 0;
23179 144 55 0;
23180 144 65 68;
23284 144 65 0;
23532 144 59 50;
23700 144 59 0;
23920 144 62 58;
24023 144 62 0;
24353 144 55 58;
25130 144 55 0;
25131 144 59 65;
26057 144 60 56;
26061 144 59 0;
26116 144 36 26;
27687 144 36 0;
27688 144 60 0;
***13 1 43 1***
<Positive feeling>
2625 144 56 58;
3504 144 78 74;
3536 144 63 20;
3592 144 80 67;
3666 144 80 0;
4672 144 56 0;
4763 144 75 59;
4812 144 78 0;
4926 144 54 30;
4932 144 73 49;
4938 144 75 0;
5033 144 63 0;
5399 144 73 0;
5479 144 75 13;
5690 144 70 20;
5696 144 63 24;
6714 144 54 0;
6871 144 75 0;
7041 144 75 75;
7080 144 70 0;
7210 144 52 71;
7232 144 68 87;
7247 144 63 0;
7948 144 75 0;
7960 144 61 35;
7983 144 59 65;
7991 144 73 70;
8722 144 73 0;
8726 144 75 56;
9014 144 52 0;
9303 144 68 0;
9456 144 68 95;
9470 144 51 44;
9478 144 61 0;
9497 144 59 0;
9524 144 70 91;
9566 144 75 0;
9582 144 70 0;
9815 144 75 3;
10262 144 68 0;
10289 144 58 42;
10303 144 66 46;
10447 144 75 0;
11069 144 66 0;
11069 144 63 43;
11229 144 58 0;
11234 144 51 0;
11863 144 68 64;
11873 144 40 57;
11879 144 56 49;
11882 144 47 68;
11901 144 63 0;
12618 144 58 64;
12623 144 49 54;
12638 144 47 0;
12641 144 56 0;
13148 144 49 0;
13310 144 51 52;
13370 144 59 26;
13372 144 58 0;
13687 144 40 0;
13896 144 68 0;
13946 144 59 0;
14012 144 42 50;
14038 144 59 75;
14041 144 68 81;
14124 144 70 78;
14186 144 70 0;
14769 144 68 0;
14796 144 66 59;
15518 144 51 0;
15544 144 58 40;
15563 144 52 27;
15589 144 59 0;
15982 144 42 0;
16318 144 44 42;
16335 144 58 0;
16363 144 59 56;
17094 144 66 0;
17097 144 51 45;
17107 144 70 22;
17148 144 52 0;
17610 144 44 0;
17831 144 51 0;
17842 144 54 42;
17930 144 44 9;
18208 144 54 0;
18406 144 59 0;
18637 144 58 40;
18641 144 63 55;
18649 144 59 36;
20317 144 44 0;
20334 144 58 0;
20553 144 44 48;
20655 144 59 0;
20951 144 68 67;
20952 144 56 50;
20975 144 59 37;
20995 144 70 0;
21538 144 63 0;
21671 144 54 43;
21676 144 61 54;
21728 144 56 0;
22327 144 63 61;
22327 144 54 0;
22338 144 51 53;
22387 144 61 0;
22683 144 59 0;
22748 144 68 0;
22988 144 44 0;
23006 144 49 58;
23013 144 58 46;
23013 144 66 72;
23040 144 51 0;
23520 144 68 63;
23523 144 66 0;
23537 144 63 0;
23537 144 58 0;
23723 144 49 0;
23749 144 56 51;
23758 144 63 54;
23762 144 48 55;
24727 144 56 0;
24884 144 56 40;
25076 144 56 0;
25257 144 48 0;
25271 144 66 73;
25274 144 56 39;
25282 144 61 64;
25285 144 37 17;
25287 144 63 0;
25805 144 66 0;
26048 144 65 60;
26603 144 65 0;
26755 144 63 72;
26849 144 65 69;
26874 144 61 0;
26889 144 65 0;
26933 144 63 0;
26940 144 65 37;
27087 144 65 0;
27088 144 61 67;
27440 144 37 0;
27446 144 68 0;
27449 144 49 50;
27473 144 65 85;
27742 144 49 0;
27801 144 51 73;
27818 144 66 113;
28008 144 66 0;
28032 144 61 0;
28101 144 56 0;
28112 144 65 0;
28155 144 56 43;
28165 144 61 99;
28172 144 51 0;
28175 144 53 62;
28192 144 68 79;
28223 144 63 85;
28296 144 61 0;
28537 144 61 107;
28545 144 63 0;
28847 144 68 0;
28866 144 61 0;
28942 144 68 75;
28943 144 41 49;
28954 144 61 75;
29137 144 56 0;
29290 144 59 80;
29436 144 41 0;
29592 144 68 0;
29623 144 59 0;
29625 144 61 0;
29687 144 42 50;
29707 144 61 72;
29708 144 68 66;
29715 144 59 65;
29745 144 53 0;
30339 144 59 0;
30589 144 57 17;
30958 144 54 54;
31021 144 42 0;
31313 144 52 73;
31320 144 66 101;
31321 144 54 0;
31702 144 51 84;
31710 144 52 0;
31762 144 57 0;
31879 144 68 0;
32073 144 59 68;
32473 144 69 84;
32758 144 66 0;
32771 144 61 0;
32776 144 69 0;
32860 144 39 48;
32887 144 69 72;
32898 144 66 57;
33102 144 69 0;
33352 144 71 17;
33505 144 39 0;
33558 144 59 0;
33727 144 51 0;
33738 144 66 0;
33751 144 40 54;
33752 144 64 52;
33766 144 69 59;
33778 144 59 43;
34530 144 69 0;
34548 144 71 0;
34611 144 68 17;
35730 144 59 0;
35886 144 68 0;
35941 144 64 0;
36074 144 64 11;
36079 144 45 66;
36082 144 40 0;
36083 144 61 89;
36084 144 68 85;
36094 144 52 39;
36474 144 66 110;
36533 144 52 0;
36547 144 64 0;
36566 144 68 0;
36764 144 61 0;
36793 144 66 0;
36871 144 66 104;
36877 144 61 66;
36879 144 51 64;
37262 144 64 73;
37310 144 66 0;
37565 144 64 0;
37576 144 61 0;
37668 144 44 51;
37691 144 64 66;
37692 144 60 61;
37693 144 45 0;
38870 144 44 0;
38911 144 63 63;
38964 144 64 0;
39135 144 60 0;
39275 144 51 0;
39466 144 43 51;
39533 144 66 87;
39548 144 59 64;
40032 144 51 51;
40581 144 55 48;
41023 144 66 0;
41222 144 71 36;
41744 144 55 0;
41747 144 51 0;
41857 144 52 30;
41871 144 67 20;
41971 144 63 0;
42480 144 59 0;
42495 144 67 0;
42502 144 71 0;
42507 144 64 73;
42527 144 43 0;
42581 144 66 81;
42595 144 64 0;
42633 144 66 0;
42664 144 64 84;
42822 144 64 0;
42909 144 63 107;
43058 144 63 0;
43156 144 64 91;
43405 144 64 0;
43465 144 45 65;
43506 144 64 71;
43519 144 52 0;
44057 144 56 62;
44073 144 74 62;
44673 144 56 0;
44802 144 55 52;
44805 144 72 58;
44818 144 74 0;
45599 144 54 18;
45633 144 55 0;
45643 144 63 28;
45693 144 64 0;
46327 144 45 0;
46549 144 54 0;
46604 144 72 0;
46685 144 43 64;
46707 144 72 106;
47134 144 72 0;
47192 144 71 73;
47193 144 54 52;
47565 144 63 0;
47777 144 51 58;
47778 144 59 54;
47823 144 54 0;
48431 144 71 0;
48453 144 66 67;
48472 144 50 38;
48479 144 51 0;
48768 144 49 77;
48781 144 50 0;
48980 144 50 76;
48985 144 49 0;
49164 144 50 0;
49182 144 51 91;
49398 144 51 0;
49417 144 52 92;
49633 144 66 0;
49668 144 67 87;
49756 144 43 0;
49923 144 42 85;
50173 144 67 0;
50212 144 71 83;
50549 144 51 78;
50576 144 52 0;
50853 144 51 0;
50886 144 69 66;
50894 144 52 69;
50925 144 71 0;
51110 144 52 0;
51225 144 59 0;
51308 144 53 70;
51784 144 60 52;
52736 144 42 0;
52757 144 64 53;
53099 144 47 50;
53301 144 53 0;
53473 144 69 0;
53520 144 57 64;
53539 144 65 54;
53582 144 64 0;
53972 144 55 63;
54005 144 57 0;
54521 144 66 61;
54539 144 57 26;
54551 144 65 0;
54552 144 55 0;
54933 144 66 0;
54970 144 67 68;
55257 144 67 0;
55343 144 66 17;
55408 144 67 67;
55421 144 66 0;
55464 144 66 37;
55483 144 67 0;
56032 144 57 0;
56178 144 64 48;
56187 144 47 0;
56342 144 63 78;
56410 144 64 0;
56436 144 66 0;
56587 144 64 78;
56600 144 40 50;
56669 144 60 0;
56707 144 66 53;
56710 144 63 0;
56740 144 64 0;
57025 144 40 0;
57327 144 63 34;
57337 144 55 25;
57340 144 47 33;
57353 144 59 34;
58378 144 47 0;
58425 144 59 0;
58572 144 59 56;
58585 144 63 0;
58629 144 66 0;
58774 144 45 62;
58786 144 64 66;
58835 144 55 0;
58852 144 59 0;
59479 144 45 0;
59533 144 60 50;
59543 144 59 43;
59552 144 52 54;
59561 144 57 31;
59911 144 52 0;
60210 144 54 39;
60607 144 57 0;
60683 144 54 0;
60714 144 64 0;
60777 144 63 45;
60836 144 60 0;
60855 144 64 61;
60990 144 63 0;
61006 144 66 67;
61033 144 64 0;
61042 144 40 54;
61356 144 59 0;
61470 144 40 0;
61795 144 47 61;
61799 144 55 34;
61820 144 63 43;
61823 144 59 44;
62745 144 55 0;
62880 144 47 0;
62976 144 55 51;
63319 144 66 0;
63357 144 63 0;
63417 144 64 62;
63419 144 54 43;
63444 144 60 36;
63464 144 55 0;
63747 144 54 0;
63804 144 57 52;
64013 144 55 78;
64050 144 57 0;
64209 144 54 93;
64227 144 55 0;
64389 144 54 0;
64423 144 52 70;
64678 144 52 0;
64701 144 48 37;
64702 144 59 0;
64731 144 64 0;
64745 144 60 0;
65002 144 47 73;
65018 144 66 56;
65026 144 48 0;
65028 144 60 56;
65295 144 66 0;
65299 144 47 0;
65357 144 67 70;
65370 144 45 57;
65574 144 60 0;
65716 144 45 0;
65740 144 69 60;
65749 144 42 46;
65758 144 60 52;
65997 144 42 0;
66162 144 60 0;
66207 144 67 0;
66211 144 69 0;
66325 144 40 54;
66475 144 47 62;
66603 144 71 43;
66606 144 52 47;
66699 144 68 64;
66828 144 64 65;
67000 144 59 54;
71408 144 59 0;
71492 144 68 0;
71496 144 40 0;
71503 144 71 0;
71520 144 64 0;
71545 144 47 0;
71567 144 52 0;
<Negative feeling>
2193 144 30 127;
2702 144 42 127;
3069 144 45 104;
3384 144 51 110;
3697 144 46 107;
4057 144 50 94;
4064 144 49 53;
4135 144 49 0;
6725 144 30 0;
6823 144 42 0;
6847 144 30 127;
7125 144 42 127;
7128 144 45 0;
7182 144 50 0;
7194 144 46 0;
7350 144 51 0;
7385 144 45 117;
7573 144 51 127;
7591 144 30 0;
7757 144 46 116;
7955 144 49 127;
8012 144 42 0;
8127 144 46 0;
8165 144 37 110;
8203 144 45 0;
8342 144 49 0;
8432 144 46 101;
8435 144 51 0;
8763 144 47 97;
8775 144 52 102;
8792 144 46 0;
9105 144 63 119;
9436 144 56 127;
9659 144 47 0;
9779 144 48 106;
9782 144 58 113;
9898 144 60 85;
9989 144 58 0;
10146 144 60 0;
10191 144 58 110;
10348 144 56 0;
10496 144 56 123;
10706 144 48 0;
10750 144 52 0;
10756 144 56 0;
10771 144 58 0;
10854 144 47 127;
10859 144 56 127;
10862 144 52 127;
10863 144 58 127;
11240 144 52 0;
11313 144 56 0;
11327 144 47 0;
11339 144 56 53;
11344 144 63 0;
11362 144 46 107;
11372 144 50 114;
12112 144 46 0;
12167 144 37 0;
12487 144 28 112;
12667 144 56 0;
12784 144 30 53;
12837 144 30 0;
12972 144 58 0;
13004 144 40 120;
13018 144 58 65;
13270 144 51 116;
13320 144 58 0;
13462 144 58 110;
13493 144 51 0;
13618 144 51 110;
13647 144 50 0;
13769 144 50 95;
13843 144 28 0;
13904 144 56 91;
13978 144 50 0;
13993 144 40 0;
13997 144 28 86;
14304 144 40 117;
14494 144 51 0;
14515 144 50 85;
14643 144 51 113;
14645 144 56 0;
14711 144 50 0;
14745 144 28 0;
14753 144 51 0;
14785 144 56 95;
14836 144 40 0;
14872 144 51 77;
14981 144 56 0;
15004 144 50 70;
15043 144 51 0;
15077 144 49 127;
15100 144 50 0;
15179 144 50 66;
15253 144 51 84;
15303 144 50 0;
15326 144 56 75;
15384 144 51 0;
15425 144 47 92;
15460 144 49 0;
15507 144 50 73;
15548 144 56 0;
15594 144 51 82;
15643 144 50 0;
15669 144 56 85;
15695 144 51 0;
15753 144 47 0;
15761 144 48 83;
15788 144 56 0;
15837 144 50 70;
15899 144 51 82;
15946 144 50 0;
15973 144 51 0;
16000 144 56 72;
16010 144 48 0;
16059 144 46 95;
16091 144 56 0;
16153 144 50 70;
16195 144 51 78;
16200 144 46 0;
16239 144 50 0;
16266 144 51 0;
16285 144 56 74;
16346 144 47 102;
16367 144 56 0;
16428 144 50 72;
16479 144 51 87;
16494 144 47 0;
16529 144 50 0;
16555 144 51 0;
16558 144 56 85;
16613 144 42 123;
16653 144 56 0;
16701 144 50 80;
16738 144 51 82;
16786 144 42 0;
16802 144 50 0;
16822 144 56 82;
16841 144 51 0;
16889 144 47 112;
16943 144 56 0;
16970 144 50 80;
17015 144 51 95;
17079 144 50 0;
17100 144 47 0;
17108 144 56 89;
17117 144 51 0;
17173 144 48 112;
17211 144 56 0;
17260 144 50 71;
17319 144 51 75;
17357 144 48 0;
17387 144 50 0;
17392 144 56 74;
17407 144 51 0;
17451 144 41 102;
17508 144 56 0;
17531 144 50 79;
17606 144 51 84;
17612 144 41 0;
17668 144 56 81;
17674 144 50 0;
17693 144 51 0;
17726 144 40 106;
17775 144 56 0;
17817 144 50 66;
17854 144 40 0;
17880 144 51 78;
17925 144 50 0;
17952 144 56 84;
17956 144 51 0;
17992 144 37 127;
18011 144 39 67;
18027 144 39 0;
18047 144 56 0;
18078 144 50 73;
18133 144 51 81;
18149 144 37 0;
18181 144 58 0;
18216 144 50 0;
18226 144 56 82;
18257 144 36 117;
18261 144 51 0;
18357 144 48 85;
18396 144 56 0;
18403 144 36 0;
18424 144 51 95;
18487 144 48 0;
18516 144 56 73;
18528 144 29 127;
18548 144 51 0;
18632 144 56 0;
18642 144 48 86;
18699 144 51 84;
18763 144 56 87;
18764 144 48 0;
18776 144 29 0;
18806 144 41 125;
18825 144 51 0;
18829 144 56 0;
18894 144 48 88;
18953 144 41 0;
18961 144 51 82;
18963 144 56 53;
19013 144 48 0;
19041 144 56 0;
19046 144 51 0;
19065 144 44 127;
19086 144 42 81;
19097 144 42 0;
19147 144 47 92;
19195 144 44 0;
19208 144 50 76;
19246 144 47 0;
19291 144 55 91;
19301 144 50 0;
19322 144 46 127;
19393 144 47 87;
19395 144 55 0;
19404 144 46 0;
19454 144 50 106;
19487 144 47 0;
19508 144 50 0;
19551 144 53 65;
19551 144 55 79;
19563 144 44 127;
19572 144 53 0;
19588 144 42 67;
19600 144 42 0;
19636 144 55 0;
19649 144 44 0;
19653 144 47 97;
19712 144 50 90;
19721 144 47 0;
19772 144 50 0;
19817 144 55 78;
19826 144 46 127;
19898 144 55 0;
19907 144 47 80;
19912 144 46 0;
19973 144 50 94;
19985 144 47 0;
20031 144 52 100;
20049 144 50 0;
20069 144 52 0;
20095 144 55 67;
20114 144 55 0;
20147 144 58 127;
20204 144 59 114;
20233 144 58 0;
20302 144 59 0;
20303 144 62 68;
20343 144 64 114;
20357 144 62 0;
20386 144 65 51;
20388 144 64 0;
20397 144 56 127;
20406 144 67 68;
20412 144 65 0;
20476 144 56 0;
20498 144 67 0;
20511 144 59 98;
20565 144 62 91;
20581 144 59 0;
20612 144 64 102;
20632 144 62 0;
20656 144 64 0;
20683 144 67 102;
20696 144 67 0;
20726 144 67 72;
20731 144 70 127;
20742 144 67 0;
20750 144 68 68;
20761 144 68 0;
20790 144 71 112;
20817 144 70 0;
20875 144 74 102;
20879 144 71 0;
20923 144 76 95;
20942 144 74 0;
20979 144 76 0;
20989 144 68 127;
21000 144 79 84;
21063 144 68 0;
21083 144 79 0;
21089 144 71 84;
21146 144 74 94;
21181 144 71 0;
21198 144 76 94;
21219 144 74 0;
21241 144 76 0;
21267 144 79 112;
21289 144 79 0;
21317 144 82 127;
21376 144 83 95;
21396 144 82 0;
21458 144 86 94;
21471 144 83 0;
21519 144 88 91;
21521 144 89 78;
21528 144 86 0;
21552 144 88 0;
21567 144 89 0;
21596 144 80 127;
21615 144 91 61;
21617 144 78 77;
21628 144 78 0;
21641 144 91 0;
21666 144 80 0;
21678 144 83 91;
21686 144 84 69;
21701 144 84 0;
21756 144 86 92;
21763 144 83 0;
21789 144 88 112;
21816 144 86 0;
21838 144 88 0;
21871 144 91 83;
21884 144 82 127;
21902 144 83 84;
21922 144 83 0;
21946 144 91 0;
21966 144 82 0;
21970 144 79 104;
22038 144 83 102;
22062 144 79 0;
22097 144 86 114;
22112 144 83 0;
22153 144 86 0;
22172 144 91 88;
22179 144 88 51;
22190 144 80 127;
22215 144 88 0;
22228 144 91 0;
22270 144 79 102;
22279 144 80 0;
22327 144 83 104;
22367 144 79 0;
22397 144 83 0;
22400 144 86 104;
22458 144 91 100;
22459 144 88 51;
22461 144 86 0;
22484 144 82 127;
22498 144 88 0;
22539 144 91 0;
22577 144 79 106;
22578 144 82 0;
22637 144 83 106;
22668 144 79 0;
22697 144 83 0;
22701 144 86 110;
22740 144 88 51;
22745 144 86 0;
22750 144 91 102;
22774 144 80 127;
22786 144 88 0;
22814 144 91 0;
22855 144 80 0;
22867 144 79 98;
22902 144 83 90;
22947 144 79 0;
22970 144 83 0;
22984 144 86 94;
23034 144 88 54;
23037 144 85 127;
23038 144 91 95;
23039 144 86 0;
23079 144 88 0;
23104 144 91 0;
23107 144 85 0;
23138 144 79 108;
23172 144 83 90;
23216 144 79 0;
23223 144 86 75;
23247 144 83 0;
23262 144 82 127;
23283 144 80 67;
23292 144 86 0;
23294 144 80 0;
23298 144 91 64;
23326 144 82 0;
23348 144 91 0;
23370 144 79 91;
23379 144 81 71;
23397 144 81 0;
23422 144 83 77;
23445 144 79 0;
23468 144 86 87;
23487 144 83 0;
23497 144 85 127;
23504 144 88 61;
23508 144 91 88;
23534 144 86 0;
23549 144 88 0;
23562 144 85 0;
23563 144 91 0;
23620 144 79 88;
23647 144 83 97;
23700 144 79 0;
23704 144 86 85;
23715 144 83 0;
23723 144 82 127;
23768 144 86 0;
23772 144 91 97;
23774 144 88 65;
23793 144 82 0;
23825 144 88 0;
23832 144 91 0;
23847 144 79 83;
23856 144 81 80;
23878 144 81 0;
23910 144 83 88;
23926 144 79 0;
23947 144 85 127;
23956 144 86 81;
23962 144 83 0;
24012 144 85 0;
24016 144 91 66;
24019 144 86 0;
24062 144 91 0;
24082 144 79 87;
24133 144 83 90;
24167 144 82 127;
24174 144 79 0;
24188 144 80 64;
24196 144 80 0;
24198 144 86 92;
24201 144 83 0;
24239 144 91 85;
24241 144 82 0;
24249 144 88 41;
24292 144 86 0;
24314 144 91 0;
24320 144 88 0;
24332 144 79 108;
24406 144 83 85;
24410 144 85 127;
24445 144 79 0;
24448 144 86 106;
24484 144 83 0;
24503 144 85 0;
24530 144 86 0;
24533 144 88 76;
24549 144 91 122;
24554 144 88 0;
24591 144 93 83;
24602 144 91 0;
24605 144 93 0;
24627 144 91 120;
24690 144 96 108;
24724 144 91 0;
24750 144 96 0;
24774 144 98 102;
24782 144 100 66;
24798 144 100 0;
24831 144 98 0;
24840 144 101 54;
24858 144 103 120;
24869 144 101 0;
24949 144 91 127;
24959 144 101 37;
24964 144 90 127;
24969 144 100 81;
25004 144 100 0;
25734 144 87 67;
25785 144 103 0;
25785 144 99 79;
25789 144 90 0;
25799 144 100 68;
25814 144 97 46;
25829 144 101 0;
25844 144 99 0;
25853 144 98 90;
25865 144 85 54;
25866 144 100 0;
25866 144 97 0;
25868 144 96 114;
25870 144 87 0;
25882 144 95 100;
25887 144 84 80;
25889 144 98 0;
25901 144 93 97;
25904 144 91 0;
25906 144 84 0;
25912 144 89 59;
25912 144 85 0;
25914 144 96 0;
25916 144 83 72;
25926 144 89 0;
25927 144 91 110;
25937 144 81 83;
25938 144 95 0;
25950 144 89 106;
25955 144 83 0;
25959 144 79 81;
25962 144 93 0;
25970 144 88 108;
25978 144 81 0;
25981 144 77 87;
25984 144 91 0;
25993 144 86 114;
26003 144 79 0;
26005 144 89 0;
26006 144 76 80;
26016 144 84 112;
26023 144 77 0;
26025 144 88 0;
26025 144 74 86;
26038 144 83 110;
26045 144 86 0;
26045 144 72 87;
26047 144 76 0;
26060 144 81 112;
26065 144 84 0;
26067 144 74 0;
26067 144 71 80;
26082 144 72 0;
26082 144 79 110;
26086 144 83 0;
26089 144 69 75;
26103 144 71 0;
26103 144 77 114;
26107 144 81 0;
26107 144 67 86;
26122 144 69 0;
26125 144 76 106;
26127 144 65 87;
26128 144 79 0;
26142 144 67 0;
26146 144 64 92;
26147 144 74 112;
26148 144 77 0;
26155 144 65 0;
26166 144 62 94;
26167 144 72 112;
26168 144 76 0;
26174 144 64 0;
26184 144 60 91;
26188 144 74 0;
26188 144 71 114;
26197 144 62 0;
26205 144 59 88;
26207 144 72 0;
26209 144 69 100;
26214 144 60 0;
26223 144 57 87;
26228 144 71 0;
26230 144 67 114;
26233 144 59 0;
26246 144 55 80;
26247 144 57 0;
26250 144 69 0;
26252 144 65 108;
26266 144 53 95;
26267 144 55 0;
26272 144 67 0;
26273 144 64 114;
26283 144 53 0;
26292 144 65 0;
26295 144 52 84;
26295 144 62 114;
26315 144 64 0;
26315 144 52 0;
26318 144 60 117;
26336 144 62 0;
26338 144 59 117;
26356 144 60 0;
26358 144 57 114;
26377 144 59 0;
26379 144 55 108;
26398 144 57 0;
26399 144 53 125;
26419 144 55 0;
26421 144 52 122;
26441 144 53 0;
26443 144 50 127;
26458 144 52 0;
26464 144 48 122;
26481 144 50 0;
26483 144 47 122;
26501 144 48 0;
26502 144 45 125;
26520 144 47 0;
26521 144 43 125;
26543 144 45 0;
26543 144 41 122;
26563 144 40 120;
26574 144 43 0;
26584 144 38 117;
26604 144 41 0;
26606 144 36 112;
26627 144 40 0;
26629 144 35 122;
26648 144 38 0;
26654 144 33 125;
26673 144 36 0;
26688 144 31 98;
26709 144 35 0;
26717 144 31 0;
26718 144 33 0;
26823 144 38 127;
26853 144 28 71;
26870 144 28 0;
27006 144 28 120;
27023 144 30 91;
27080 144 30 0;
28131 144 39 127;
28665 144 42 116;
29105 144 37 101;
29124 144 38 0;
31775 144 43 38;
31806 144 39 0;
31826 144 42 0;
32317 144 43 0;
32451 144 43 120;
32842 144 28 0;
32848 144 37 0;
32901 144 43 0;
32949 144 35 114;
32950 144 36 114;
32954 144 28 112;
32965 144 43 125;
32973 144 30 87;
32984 144 30 0;
33070 144 36 0;
33633 144 43 0;
33717 144 43 120;
34140 144 28 0;
34207 144 35 0;
34214 144 43 0;
34257 144 28 84;
34265 144 37 107;
34266 144 29 100;
34277 144 43 122;
34283 144 29 0;
34950 144 43 0;
34952 144 45 112;
35702 144 38 77;
35705 144 37 0;
36529 144 43 73;
36551 144 45 0;
37532 144 38 0;
37879 144 46 61;
37880 144 39 71;
37884 144 42 68;
37951 144 43 0;
40784 144 28 0;
40845 144 39 0;
40934 144 28 64;
41319 144 40 70;
41330 144 43 65;
41333 144 47 69;
43842 144 42 0;
43866 144 46 0;
43867 144 28 0;
43880 144 43 0;
43884 144 47 0;
44020 144 40 0;
<Ugly>
10675 144 90 58;
10696 144 66 48;
10698 144 79 28;
10709 144 77 41;
13184 144 66 0;
13188 144 90 0;
13203 144 77 0;
13231 144 79 0;
13439 144 66 56;
13440 144 90 73;
13456 144 79 47;
13470 144 77 56;
14094 144 87 52;
14098 144 75 24;
16786 144 77 0;
16840 144 75 0;
16856 144 90 0;
16890 144 87 0;
16928 144 66 0;
16930 144 79 0;
17962 144 54 56;
17985 144 63 21;
17990 144 70 61;
17991 144 78 54;
18006 144 67 52;
19343 144 54 0;
19443 144 67 0;
19464 144 78 0;
19511 144 70 0;
19727 144 63 0;
19735 144 55 73;
19735 144 70 62;
19751 144 78 56;
19764 144 62 66;
19765 144 65 45;
20264 144 65 0;
20378 144 70 0;
20417 144 62 0;
20594 144 56 44;
20595 144 64 49;
20599 144 75 48;
20615 144 70 66;
20628 144 65 39;
20629 144 55 0;
20639 144 78 0;
22987 144 64 0;
23150 144 56 0;
23184 144 75 0;
23208 144 65 0;
23209 144 70 0;
24256 144 56 34;
24257 144 66 50;
24263 144 47 42;
24975 144 47 0;
25001 144 53 42;
25431 144 41 50;
25471 144 53 0;
25915 144 56 0;
25967 144 54 37;
26001 144 57 32;
26736 144 58 49;
26752 144 57 0;
27065 144 66 0;
27205 144 66 97;
27589 144 54 0;
27704 144 66 0;
27741 144 63 53;
27747 144 53 53;
28428 144 58 0;
28441 144 57 38;
28911 144 57 0;
28926 144 59 61;
29626 144 63 0;
29647 144 68 29;
30932 144 41 0;
31351 144 53 0;
31506 144 59 0;
31684 144 68 0;
32131 144 68 49;
32140 144 56 17;
32150 144 64 51;
32151 144 60 40;
32168 144 61 21;
32613 144 60 0;
32899 144 68 0;
32942 144 56 0;
32966 144 64 0;
32995 144 58 49;
33006 144 69 37;
33011 144 60 38;
33019 144 63 31;
33024 144 65 32;
33027 144 61 0;
34747 144 60 0;
35088 144 63 0;
35102 144 56 53;
35107 144 69 0;
35111 144 68 20;
35117 144 61 51;
35132 144 64 60;
35138 144 60 39;
35148 144 58 0;
35154 144 65 0;
35511 144 61 0;
35532 144 56 0;
35605 144 60 0;
35834 144 68 0;
35872 144 54 49;
35920 144 58 22;
35935 144 69 25;
35937 144 60 44;
35949 144 65 49;
35983 144 64 0;
37347 144 60 0;
37354 144 58 0;
37385 144 54 0;
37748 144 65 0;
37965 144 58 49;
37983 144 70 43;
38000 144 65 65;
38003 144 49 16;
38014 144 69 0;
38777 144 58 0;
38827 144 59 54;
41739 144 59 0;
41753 144 49 0;
41768 144 70 0;
41798 144 65 0;
42688 144 49 58;
42690 144 54 62;
42692 144 47 49;
42702 144 40 40;
43921 144 49 0;
43922 144 54 0;
44071 144 49 77;
44081 144 54 79;
44618 144 54 0;
44625 144 56 93;
45041 144 56 0;
45143 144 48 38;
45148 144 47 0;
45150 144 56 87;
45668 144 56 0;
45843 144 58 19;
47140 144 40 0;
47359 144 49 0;
47377 144 58 0;
47405 144 41 56;
47486 144 48 0;
48091 144 49 41;
48123 144 50 38;
48161 144 51 15;
48187 144 57 37;
48226 144 59 25;
49101 144 59 0;
49407 144 59 61;
49634 144 50 0;
50052 144 60 46;
50133 144 41 0;
50380 144 42 51;
50449 144 49 0;
50480 144 59 0;
50487 144 60 0;
50524 144 57 0;
50569 144 51 0;
51061 144 49 50;
51073 144 51 35;
51084 144 52 44;
51089 144 61 42;
51095 144 57 55;
51100 144 59 67;
52755 144 42 0;
52868 144 42 82;
53179 144 42 0;
53334 144 43 88;
53362 144 51 0;
53367 144 49 0;
53538 144 52 0;
53648 144 57 0;
53656 144 59 0;
53796 144 51 110;
54298 144 56 110;
54307 144 53 97;
54745 144 57 95;
54988 144 61 0;
55057 144 56 0;
55247 144 68 78;
57025 144 66 64;
57074 144 68 0;
57591 144 61 63;
57618 144 66 0;
60407 144 51 0;
60517 144 53 0;
60575 144 63 70;
60626 144 43 0;
61239 144 46 101;
61239 144 47 97;
61269 144 63 0;
61276 144 61 0;
61294 144 57 0;
62016 144 50 112;
62449 144 39 110;
62732 144 39 0;
62864 144 38 122;
63326 144 54 127;
63840 144 55 90;
63871 144 54 0;
64119 144 46 0;
64132 144 38 0;
64303 144 34 113;
64766 144 34 0;
64859 144 35 117;
64886 144 36 68;
64909 144 36 0;
65333 144 54 113;
65349 144 55 0;
65504 144 47 0;
65720 144 46 113;
65986 144 48 102;
66076 144 50 0;
66151 144 46 0;
66235 144 47 102;
66236 144 45 100;
66241 144 37 67;
66289 144 37 0;
66401 144 47 0;
66475 144 51 127;
66622 144 45 0;
66755 144 44 116;
67024 144 51 0;
67046 144 54 0;
67054 144 53 120;
67145 144 44 0;
67230 144 48 0;
67245 144 45 112;
67399 144 48 84;
67457 144 45 0;
67556 144 46 110;
67695 144 52 98;
67781 144 48 0;
67811 144 46 0;
67826 144 44 82;
67972 144 48 86;
68103 144 44 0;
68105 144 45 110;
68126 144 36 51;
68222 144 52 0;
68257 144 51 110;
68299 144 36 0;
68401 144 45 0;
68548 144 46 119;
68932 144 53 0;
68958 144 54 97;
69010 144 51 0;
69330 144 54 0;
69331 144 55 95;
69697 144 46 0;
69725 144 35 0;
69755 144 47 78;
69834 144 35 45;
70121 144 49 64;
70448 144 55 0;
70586 144 56 81;
70845 144 35 0;
71022 144 36 69;
71096 144 48 0;
71113 144 47 0;
71561 144 50 60;
71576 144 48 68;
71597 144 49 0;
72067 144 51 63;
72085 144 42 42;
72186 144 56 0;
72541 144 48 0;
73067 144 49 53;
73098 144 58 40;
75202 144 36 0;
75266 144 42 0;
75287 144 51 0;
75301 144 50 0;
75310 144 49 0;
75314 144 58 0;
76390 144 49 55;
76459 144 62 41;
76821 144 63 68;
76822 144 50 62;
77301 144 70 58;
77319 144 59 53;
79574 144 50 0;
79615 144 49 0;
79639 144 62 0;
79655 144 63 0;
79674 144 70 0;
79688 144 59 0;
80156 144 61 35;
80180 144 74 68;
80608 144 75 66;
80720 144 62 13;
81155 144 82 58;
81161 144 72 41;
83103 144 61 0;
83116 144 72 0;
83120 144 62 0;
83179 144 82 0;
83200 144 75 0;
83209 144 74 0;
84324 144 75 54;
84333 144 71 41;
84334 144 82 48;
84343 144 65 58;
84344 144 74 48;
84345 144 64 59;
84349 144 61 38;
87146 144 71 0;
87151 144 65 0;
87166 144 64 0;
87260 144 61 0;
88078 144 35 60;
88081 144 34 63;
88166 144 82 0;
88168 144 75 0;
88203 144 74 0;
94924 144 34 0;
94955 144 35 0;
<Beautiful>
5132 144 67 33;
5538 144 76 69;
5563 144 62 45;
6447 144 60 37;
6475 144 62 0;
8037 144 72 26;
8085 144 76 0;
8434 144 76 70;
8602 144 67 0;
8866 144 59 54;
8893 144 76 0;
8895 144 52 48;
8896 144 60 0;
8900 144 67 47;
8905 144 72 0;
8916 144 79 30;
9855 144 59 0;
9892 144 60 25;
11326 144 79 0;
11379 144 67 0;
11599 144 60 0;
11814 144 60 64;
12245 144 53 56;
12264 144 69 66;
12286 144 52 0;
13167 144 71 47;
14012 144 67 38;
14726 144 71 0;
15018 144 72 16;
15476 144 53 0;
15979 144 64 56;
16016 144 48 15;
16425 144 55 73;
16707 144 64 0;
16783 144 67 0;
16855 144 69 0;
16866 144 57 49;
16872 144 65 64;
16886 144 55 0;
16952 144 67 49;
17054 144 67 0;
17646 144 65 0;
17893 144 57 0;
17899 144 55 23;
17921 144 64 23;
18821 144 72 0;
18963 144 64 0;
18998 144 60 0;
19091 144 55 0;
19540 144 48 0;
19544 144 60 46;
19561 144 53 47;
19886 144 53 0;
20114 144 43 52;
20136 144 55 33;
20156 144 64 38;
20173 144 36 22;
20180 144 50 20;
20216 144 60 0;
20940 144 50 0;
21200 144 52 53;
22591 144 60 79;
22957 144 55 0;
22978 144 64 0;
23045 144 55 78;
23050 144 62 92;
23334 144 55 0;
23366 144 52 0;
23497 144 64 95;
23506 144 55 85;
23508 144 36 0;
23553 144 43 0;
23799 144 55 0;
24012 144 62 0;
24020 144 67 70;
24027 144 40 41;
24029 144 59 55;
24032 144 64 0;
24043 144 50 27;
25025 144 50 0;
25108 144 48 18;
25399 144 48 0;
25465 144 60 0;
25592 144 60 95;
25599 144 48 85;
25843 144 59 0;
25855 144 40 0;
25861 144 67 0;
26109 144 41 60;
26131 144 50 55;
26149 144 69 55;
26153 144 57 60;
26425 144 50 0;
26591 144 52 68;
26859 144 52 0;
27117 144 53 47;
27375 144 53 0;
27606 144 55 39;
27889 144 57 0;
28089 144 57 49;
28447 144 69 0;
28600 144 69 43;
28655 144 41 0;
28871 144 57 0;
28922 144 69 0;
29095 144 43 23;
29113 144 67 56;
29127 144 59 36;
29168 144 48 0;
29790 144 60 0;
29974 144 55 0;
29981 144 62 66;
30279 144 59 0;
30280 144 48 66;
30286 144 60 60;
30293 144 64 57;
30295 144 55 56;
30307 144 43 0;
30358 144 67 0;
30617 144 55 0;
30803 144 57 40;
31329 144 59 30;
31579 144 60 0;
31841 144 60 26;
32067 144 57 0;
32418 144 55 26;
32956 144 59 0;
32967 144 60 0;
32985 144 62 0;
32996 144 64 0;
33377 144 64 86;
33381 144 60 73;
33549 144 48 0;
33589 144 60 0;
33656 144 55 0;
33815 144 62 73;
33822 144 67 92;
33823 144 47 62;
33836 144 55 46;
34123 144 62 0;
34316 144 47 0;
34388 144 55 0;
34394 144 52 51;
34406 144 45 44;
34415 144 67 0;
34415 144 72 47;
34417 144 60 36;
35726 144 45 0;
35886 144 60 0;
35962 144 72 0;
36176 144 43 56;
36206 144 71 51;
36209 144 50 28;
36239 144 59 47;
37181 144 67 14;
37488 144 64 0;
37592 144 50 0;
37596 144 43 0;
37601 144 64 80;
37756 144 52 0;
37926 144 71 0;
37952 144 59 0;
38062 144 48 64;
38065 144 41 64;
38070 144 53 41;
38087 144 69 61;
38110 144 67 0;
38353 144 53 0;
38543 144 55 66;
39017 144 57 49;
39344 144 57 0;
39442 144 55 0;
39446 144 59 81;
39551 144 41 0;
39772 144 69 0;
39903 144 40 49;
39912 144 50 47;
39928 144 67 80;
39938 144 64 0;
39950 144 48 0;
40392 144 48 78;
40417 144 50 0;
40692 144 59 0;
40855 144 48 0;
40855 144 52 73;
40856 144 60 92;
40859 144 55 80;
41209 144 55 0;
41217 144 60 0;
41293 144 60 94;
41294 144 55 70;
41342 144 62 67;
41413 144 40 0;
41484 144 64 58;
41593 144 62 0;
41715 144 55 0;
41852 144 57 59;
41865 144 41 44;
41928 144 52 0;
42350 144 48 53;
42839 144 55 25;
43330 144 41 0;
43535 144 60 0;
43699 144 43 50;
43720 144 64 0;
43722 144 60 80;
43731 144 48 0;
43795 144 62 73;
43824 144 55 0;
43861 144 62 0;
44055 144 57 0;
44174 144 67 0;
44230 144 57 68;
44274 144 60 0;
44726 144 56 30;
44727 144 60 62;
44737 144 53 64;
44784 144 57 0;
45214 144 60 0;
45230 144 62 55;
45560 144 53 0;
45718 144 55 45;
45718 144 64 50;
45720 144 62 0;
45726 144 59 51;
46208 144 48 70;
46248 144 56 0;
46674 144 43 0;
46688 144 53 56;
46688 144 62 56;
46747 144 48 0;
47110 144 53 0;
47130 144 52 70;
47142 144 60 66;
47186 144 64 0;
47199 144 62 0;
47393 144 50 64;
47405 144 62 73;
47434 144 52 0;
47437 144 60 0;
47508 144 55 0;
47557 144 59 0;
47659 144 50 0;
47662 144 48 76;
47742 144 59 44;
47950 144 48 0;
47953 144 52 66;
47961 144 62 0;
47985 144 60 70;
48212 144 50 71;
48228 144 62 70;
48246 144 52 0;
48490 144 64 95;
48497 144 48 81;
48532 144 62 0;
48538 144 50 0;
48794 144 60 0;
48832 144 64 0;
48898 144 47 87;
48898 144 67 100;
48899 144 48 0;
48906 144 62 104;
49217 144 59 0;
49225 144 67 0;
49231 144 62 0;
49352 144 47 0;
49364 144 45 72;
49376 144 64 114;
49384 144 60 85;
49392 144 72 108;
49875 144 52 68;
49956 144 60 0;
50336 144 59 64;
50337 144 60 51;
50722 144 72 0;
50786 144 59 0;
50824 144 72 102;
50983 144 45 0;
51231 144 72 0;
51346 144 43 52;
51369 144 71 54;
51417 144 52 0;
51867 144 52 54;
52042 144 60 0;
52362 144 55 35;
52369 144 59 41;
52370 144 67 60;
52695 144 64 0;
52803 144 64 80;
52851 144 55 0;
53003 144 52 0;
53045 144 43 0;
53135 144 59 0;
53170 144 71 0;
53290 144 41 75;
53295 144 48 85;
53296 144 69 80;
53302 144 57 91;
53353 144 67 0;
53653 144 57 0;
53779 144 59 94;
53792 144 50 88;
53814 144 48 0;
54083 144 64 0;
54269 144 60 92;
54594 144 69 0;
54732 144 69 86;
55076 144 41 0;
55139 144 59 0;
55190 144 69 0;
55291 144 40 62;
55315 144 59 48;
55317 144 67 71;
56029 144 50 0;
56258 144 52 58;
56737 144 62 97;
57021 144 40 0;
57123 144 62 0;
57217 144 41 65;
57219 144 62 75;
57224 144 67 0;
57291 144 64 23;
57342 144 62 0;
57359 144 52 0;
57736 144 48 56;
57741 144 59 0;
57775 144 60 0;
58200 144 60 64;
58204 144 57 53;
58224 144 53 37;
58227 144 41 0;
58251 144 48 0;
58657 144 55 62;
58697 144 53 0;
59094 144 57 0;
59103 144 55 0;
59115 144 56 58;
59575 144 64 0;
59592 144 63 42;
59985 144 63 0;
60074 144 55 51;
60082 144 56 0;
60097 144 62 85;
60173 144 64 78;
60285 144 64 0;
60513 144 60 0;
60520 144 62 0;
60546 144 55 0;
60631 144 60 88;
60634 144 43 72;
60635 144 53 75;
60939 144 43 0;
61093 144 53 0;
61107 144 60 0;
61169 144 43 68;
61174 144 36 81;
61178 144 60 112;
61183 144 52 106;
61625 144 52 0;
61684 144 52 73;
62084 144 52 0;
62179 144 52 53;
62628 144 48 58;
62665 144 43 0;
63052 144 55 44;
63457 144 60 0;
63590 144 60 74;
63638 144 36 0;
63790 144 48 0;
63803 144 36 71;
64009 144 45 79;
64013 144 52 0;
64028 144 53 120;
64414 144 53 0;
64440 144 60 0;
64445 144 55 0;
64474 144 44 81;
64493 144 53 114;
64495 144 45 0;
64516 144 60 84;
64628 144 55 85;
64773 144 55 0;
64887 144 36 0;
64958 144 44 0;
65018 144 43 58;
65032 144 52 61;
65035 144 36 47;
65058 144 53 0;
65861 144 52 0;
66012 144 52 35;
66443 144 48 42;
66888 144 53 61;
67305 144 48 0;
67332 144 55 110;
67413 144 43 0;
67413 144 53 0;
67500 144 36 0;
67588 144 55 0;
67775 144 28 98;
67777 144 55 112;
67779 144 58 119;
67782 144 40 106;
67838 144 52 0;
68248 144 50 91;
68590 144 28 0;
68616 144 40 0;
68628 144 50 0;
68739 144 29 95;
68740 144 41 88;
68752 144 48 80;
68758 144 57 79;
68759 144 50 80;
68797 144 58 0;
68888 144 50 0;
69529 144 55 0;
69698 144 53 110;
69940 144 29 0;
69951 144 41 0;
70130 144 30 113;
70135 144 42 119;
70213 144 30 0;
70218 144 42 0;
70339 144 43 127;
70343 144 31 122;
70349 144 32 93;
70377 144 32 0;
70408 144 31 0;
70435 144 43 0;
70516 144 48 0;
70546 144 60 0;
70572 144 57 0;
70577 144 53 0;
70629 144 44 127;
70632 144 60 108;
70633 144 53 125;
70635 144 32 127;
70636 144 48 120;
70875 144 48 0;
71110 144 56 101;
71119 144 50 110;
71435 144 50 0;
71526 144 60 0;
71567 144 58 97;
71580 144 50 125;
71840 144 50 0;
71885 144 32 0;
71913 144 44 0;
72000 144 46 113;
72002 144 34 95;
72012 144 60 117;
72021 144 50 125;
72307 144 34 0;
72344 144 46 0;
72362 144 50 0;
72386 144 53 0;
72439 144 56 0;
72474 144 55 114;
72478 144 58 0;
72480 144 48 100;
72482 144 52 117;
72486 144 36 90;
72492 144 43 81;
72799 144 48 0;
72958 144 45 120;
73013 144 43 0;
73293 144 52 0;
73367 144 45 0;
73451 144 47 125;
73452 144 52 104;
73791 144 47 0;
73913 144 48 127;
74239 144 55 0;
74257 144 52 0;
74299 144 48 0;
74382 144 62 110;
74385 144 50 108;
74387 144 57 125;
74388 144 53 127;
74743 144 62 0;
74761 144 53 0;
74775 144 50 0;
74862 144 48 122;
74867 144 55 102;
74868 144 64 108;
74869 144 59 108;
74877 144 62 106;
74896 144 62 0;
74955 144 57 0;
75273 144 59 0;
75282 144 64 0;
75283 144 60 0;
75297 144 55 0;
75333 144 48 0;
75362 144 65 120;
75366 144 60 125;
75368 144 43 106;
75369 144 55 110;
75442 144 55 0;
75688 144 36 0;
75767 144 65 0;
75798 144 60 0;
75855 144 32 116;
75857 144 65 114;
75859 144 60 122;
75860 144 62 120;
75864 144 53 106;
75874 144 55 97;
75877 144 64 90;
75898 144 55 0;
75903 144 64 0;
76113 144 43 0;
76188 144 32 0;
76242 144 53 0;
76289 144 60 0;
76312 144 65 0;
76368 144 64 104;
76371 144 38 114;
76371 144 60 122;
76376 144 36 120;
76377 144 55 112;
76416 144 62 0;
76445 144 38 0;
78030 144 43 84;
78100 144 43 0;
78258 144 48 127;
78276 144 64 0;
78282 144 60 0;
78303 144 55 0;
78469 144 52 120;
78687 144 55 106;
78738 144 52 0;
78919 144 60 106;
78982 144 55 0;
79087 144 48 0;
79144 144 53 110;
79157 144 44 89;
79212 144 55 112;
79224 144 57 73;
79232 144 53 0;
79252 144 57 0;
79284 144 55 0;
79295 144 53 91;
79413 144 53 0;
79604 144 48 100;
79698 144 48 0;
79815 144 50 112;
79931 144 44 0;
79943 144 50 0;
80043 144 52 127;
80049 144 43 106;
80258 144 43 0;
80265 144 55 112;
80272 144 48 100;
80315 144 36 0;
80489 144 59 102;
80493 144 47 110;
80514 144 48 0;
80518 144 60 0;
80682 144 47 0;
80694 144 50 106;
80724 144 62 114;
80760 144 59 0;
80945 144 48 110;
80946 144 60 100;
80975 144 55 0;
80977 144 50 0;
81074 144 52 0;
81093 144 62 0;
81419 144 52 112;
81423 144 59 117;
81848 144 48 0;
81877 144 58 127;
81884 144 43 106;
81886 144 53 117;
81945 144 59 0;
82120 144 52 0;
82261 144 53 0;
82359 144 50 112;
82363 144 62 110;
82376 144 53 120;
82451 144 60 0;
82694 144 53 0;
82773 144 58 0;
82833 144 50 0;
82854 144 64 114;
82859 144 58 101;
82860 144 60 100;
82862 144 48 117;
82863 144 52 125;
82890 144 43 0;
83227 144 58 0;
83346 144 40 102;
83359 144 58 127;
83533 144 52 0;
83649 144 40 0;
83695 144 64 0;
83849 144 60 0;
83854 144 57 98;
83855 144 41 95;
83871 144 60 55;
83907 144 48 0;
83930 144 62 0;
83955 144 58 0;
84253 144 60 0;
84344 144 60 85;
84354 144 48 92;
84948 144 69 47;
86579 144 60 0;
86685 144 60 94;
87009 144 69 0;
87155 144 69 87;
87441 144 41 0;
87449 144 57 0;
87653 144 59 87;
87656 144 41 73;
87703 144 48 0;
87996 144 60 0;
88193 144 60 73;
88220 144 50 46;
88505 144 41 0;
88607 144 69 0;
88842 144 56 33;
88856 144 67 42;
91113 144 56 0;
91185 144 50 0;
91507 144 60 0;
91597 144 48 73;
91611 144 60 114;
92043 144 59 0;
92161 144 64 79;
92177 144 55 65;
92204 144 60 0;
92757 144 60 47;
93620 144 60 0;
94275 144 52 50;
94320 144 60 37;
94324 144 64 0;
94337 144 48 0;
94358 144 67 0;
94404 144 55 0;
94505 144 64 84;
94650 144 64 0;
94709 144 67 117;
94823 144 60 0;
94882 144 67 0;
94978 144 52 0;
94984 144 67 104;
94991 144 53 53;
94999 144 62 88;
95176 144 69 44;
95208 144 67 0;
95366 144 62 0;
95560 144 67 56;
95576 144 69 0;
95589 144 60 47;
96017 144 60 0;
96154 144 60 51;
96159 144 52 52;
96183 144 62 70;
96207 144 53 0;
96341 144 62 0;
97273 144 64 52;
97294 144 67 0;
97302 144 55 27;
98486 144 55 0;
98571 144 60 0;
98766 144 46 35;
98782 144 55 53;
98783 144 60 77;
99060 144 52 0;
99106 144 55 0;
99122 144 64 0;
99238 144 60 0;
99305 144 46 0;
99333 144 45 49;
99342 144 53 57;
99352 144 60 60;
99359 144 69 59;
99375 144 57 57;
99673 144 45 0;
99883 144 43 66;
100122 144 43 0;
100263 144 53 0;
100425 144 52 60;
100439 144 41 53;
101008 144 52 0;
101022 144 50 24;
101546 144 48 56;
101551 144 50 0;
101846 144 57 0;
101893 144 69 0;
102055 144 69 88;
102062 144 57 90;
102443 144 41 0;
102448 144 57 0;
102477 144 69 0;
102594 144 50 51;
102597 144 43 59;
102619 144 59 46;
102624 144 48 0;
102629 144 67 57;
102636 144 69 48;
102693 144 69 0;
103288 144 50 0;
103295 144 43 0;
103437 144 62 97;
103496 144 59 0;
103512 144 67 0;
103628 144 60 0;
103734 144 36 80;
103741 144 43 95;
103741 144 60 95;
103748 144 64 100;
103752 144 53 85;
103767 144 55 69;
103783 144 55 0;
103832 144 62 0;
104173 144 53 0;
104308 144 43 0;
104310 144 45 94;
104321 144 52 94;
104519 144 64 0;
104888 144 46 72;
104896 144 53 114;
104916 144 45 0;
104930 144 52 0;
104966 144 54 91;
105046 144 54 0;
105201 144 46 0;
105429 144 53 0;
105500 144 45 60;
105510 144 53 77;
106112 144 44 68;
106133 144 45 0;
106723 144 52 55;
106759 144 53 0;
107300 144 42 52;
107332 144 44 0;
107914 144 51 44;
107931 144 52 0;
108085 144 36 0;
108389 144 42 0;
108429 144 51 0;
108533 144 36 67;
108534 144 42 81;
108537 144 51 107;
108847 144 51 0;
108857 144 42 0;
108867 144 52 88;
108875 144 43 97;
109171 144 43 0;
109177 144 48 94;
109179 144 55 120;
109584 144 60 0;
109735 144 64 84;
110048 144 52 0;
110092 144 55 0;
110129 144 64 0;
110245 144 40 88;
110249 144 67 117;
110254 144 55 122;
110254 144 60 125;
110274 144 36 0;
110572 144 40 0;
110734 144 55 0;
110745 144 67 0;
110804 144 60 0;
110840 144 41 79;
110853 144 60 100;
110856 144 65 104;
110864 144 57 95;
110864 144 69 83;
111230 144 57 0;
111271 144 69 0;
111295 144 41 0;
111389 144 60 0;
111425 144 67 79;
111440 144 55 92;
111442 144 40 76;
111498 144 65 0;
112025 144 62 80;
112551 144 48 0;
112592 144 64 59;
112599 144 62 0;
112604 144 45 52;
112606 144 60 63;
112645 144 40 0;
112928 144 67 0;
113543 144 64 0;
113572 144 60 0;
113587 144 55 0;
113793 144 60 117;
113796 144 52 122;
114058 144 53 106;
114093 144 52 0;
114257 144 53 0;
114382 144 38 57;
114389 144 54 82;
114777 144 60 0;
114935 144 60 72;
115480 144 57 32;
115527 144 60 0;
115989 144 60 68;
115998 144 53 55;
116000 144 45 0;
116004 144 43 47;
116026 144 54 0;
116064 144 38 0;
116897 144 60 0;
116909 144 53 0;
117070 144 60 102;
117071 144 55 100;
117076 144 57 0;
117079 144 53 104;
118029 144 43 0;
118037 144 53 0;
118234 144 52 55;
118236 144 36 40;
118238 144 43 44;
119655 144 48 40;
120548 144 52 0;
120652 144 52 35;
120800 144 36 0;
120820 144 48 0;
120946 144 36 59;
121045 144 55 0;
121068 144 60 0;
121073 144 52 0;
121116 144 43 0;
121130 144 45 78;
121139 144 53 120;
121144 144 60 104;
121568 144 60 0;
121575 144 53 0;
121655 144 44 67;
121667 144 53 125;
121672 144 60 95;
121685 144 45 0;
121789 144 55 85;
121884 144 55 0;
122160 144 36 0;
122179 144 44 0;
122269 144 52 74;
122270 144 36 57;
122276 144 43 62;
122279 144 53 0;
122818 144 55 80;
123113 144 52 0;
123355 144 48 90;
123735 144 48 0;
123846 144 50 100;
124244 144 50 0;
124359 144 55 0;
124364 144 52 108;
124847 144 55 112;
125045 144 43 0;
125215 144 52 0;
125259 144 55 0;
125341 144 58 101;
125342 144 55 112;
125345 144 50 112;
125347 144 40 100;
125385 144 36 0;
125388 144 60 0;
125818 144 50 0;
125821 144 55 0;
125837 144 58 0;
125886 144 28 90;
125888 144 62 114;
125889 144 55 112;
125891 144 50 110;
125892 144 58 110;
126280 144 55 0;
126321 144 28 0;
126329 144 40 0;
126355 144 50 0;
126390 144 58 0;
126424 144 29 117;
126425 144 41 112;
126432 144 57 114;
126436 144 40 100;
126440 144 60 106;
126456 144 40 0;
126457 144 62 0;
126791 144 57 0;
126972 144 65 95;
126979 144 57 112;
126992 144 62 81;
127008 144 60 0;
127029 144 62 0;
127431 144 57 0;
127550 144 67 117;
127552 144 59 100;
127940 144 67 0;
127963 144 59 0;
128099 144 69 90;
128103 144 60 104;
128150 144 65 0;
128515 144 60 0;
128749 144 69 0;
128765 144 68 85;
128779 144 61 68;
128785 144 72 43;
129316 144 61 0;
129457 144 62 62;
130131 144 70 50;
131036 144 71 69;
131582 144 29 0;
131676 144 41 0;
132185 144 48 80;
132452 144 55 85;
132569 144 55 0;
132729 144 56 89;
132788 144 68 0;
132790 144 70 0;
132831 144 71 0;
132978 144 65 80;
133164 144 72 0;
133290 144 72 81;
133515 144 62 0;
133602 144 56 0;
133620 144 57 62;
133845 144 65 0;
134046 144 66 47;
134378 144 72 0;
134493 144 72 65;
134832 144 54 44;
134861 144 57 0;
135025 144 66 0;
135314 144 63 48;
138064 144 63 0;
138483 144 54 0;
138496 144 56 41;
138505 144 65 60;
138696 144 56 0;
138698 144 65 0;
138977 144 54 67;
138983 144 63 53;
139207 144 54 0;
139220 144 63 0;
139225 144 48 0;
139271 144 72 0;
139937 144 48 32;
140053 144 55 36;
140140 144 60 21;
140182 144 64 37;
140332 144 72 25;
141175 144 48 0;
141228 144 60 0;
141233 144 64 0;
141242 144 55 0;
141282 144 72 0;
142251 144 72 54;
142373 144 79 44;
142416 144 83 31;
142449 144 88 61;
142593 144 95 48;
143751 144 79 0;
143790 144 72 0;
143996 144 95 0;
143997 144 88 0;
144016 144 83 0;
145269 144 62 55;
145326 144 36 47;
145347 144 59 62;
145435 144 57 55;
145482 144 55 43;
145510 144 43 23;
145554 144 48 60;
145639 144 50 58;
145648 144 52 50;
154553 144 62 0;
154564 144 55 0;
154576 144 52 0;
154577 144 57 0;
154578 144 36 0;
154580 144 59 0;
154580 144 50 0;
154586 144 48 0;
154590 144 43 0;
***14 0 24 0***
<Positive feeling>
1089 144 48 66;
1425 144 72 74;
1493 144 76 80;
1498 144 75 66;
1513 144 75 0;
1623 144 48 0;
1666 144 79 85;
1698 144 76 0;
1846 144 77 74;
1848 144 76 91;
1886 144 72 0;
1899 144 79 0;
1944 144 77 0;
1995 144 74 76;
2115 144 76 0;
2124 144 72 100;
2179 144 74 0;
2322 144 74 72;
2424 144 72 0;
2500 144 76 73;
2604 144 74 0;
2751 144 77 63;
2849 144 76 0;
2855 144 79 64;
2959 144 72 62;
3017 144 76 28;
3018 144 79 0;
3060 144 77 0;
3071 144 76 0;
3167 144 74 84;
3245 144 76 88;
3325 144 74 0;
3375 144 77 80;
3440 144 76 0;
3482 144 79 79;
3515 144 77 0;
3620 144 77 81;
3657 144 72 0;
3670 144 76 90;
3740 144 74 85;
3755 144 77 0;
3770 144 79 0;
3859 144 76 0;
3931 144 74 0;
3962 144 72 76;
4027 144 45 72;
4034 144 47 81;
4199 144 47 0;
4451 144 74 84;
4548 144 76 68;
4645 144 72 0;
4657 144 74 0;
4730 144 79 85;
4754 144 76 0;
4768 144 72 57;
4857 144 77 66;
4869 144 72 0;
4883 144 76 97;
4943 144 74 87;
4956 144 77 0;
5003 144 79 0;
5055 144 76 0;
5091 144 72 73;
5149 144 74 0;
5284 144 72 0;
5319 144 45 0;
5342 144 48 95;
5623 144 71 90;
5891 144 72 87;
6297 144 72 0;
6333 144 71 0;
6488 144 71 104;
6524 144 48 0;
6740 144 72 85;
6929 144 74 83;
6967 144 71 0;
7034 144 72 0;
7136 144 74 0;
7188 144 45 106;
7222 144 71 108;
7523 144 72 88;
7646 144 74 75;
7758 144 71 0;
7773 144 72 0;
7832 144 76 65;
7887 144 71 58;
7922 144 74 0;
7932 144 77 73;
7934 144 79 75;
7960 144 76 0;
7999 144 71 0;
8106 144 76 81;
8136 144 74 98;
8148 144 79 0;
8168 144 77 0;
8251 144 72 78;
8261 144 76 0;
8308 144 71 61;
8347 144 74 0;
8368 144 72 0;
8412 144 71 0;
8531 144 45 0;
8602 144 69 88;
8606 144 50 80;
8902 144 71 70;
8910 144 72 74;
8968 144 72 0;
9142 144 72 91;
9191 144 71 0;
9251 144 69 0;
9357 144 69 28;
9376 144 74 85;
9429 144 72 0;
9454 144 69 0;
9523 144 74 0;
9662 144 50 0;
9699 144 81 83;
9700 144 83 91;
9904 144 83 0;
10015 144 84 49;
10122 144 81 0;
10205 144 86 88;
10301 144 88 72;
10316 144 84 0;
10391 144 88 0;
10597 144 86 0;
10672 144 84 58;
10714 144 83 78;
10817 144 84 0;
10843 144 83 0;
10950 144 83 52;
10959 144 84 55;
11031 144 86 72;
11106 144 83 0;
11211 144 86 0;
11318 144 86 94;
11378 144 84 0;
11574 144 88 77;
11601 144 86 0;
11702 144 84 72;
11708 144 86 80;
11752 144 88 0;
11889 144 86 0;
11941 144 83 90;
11970 144 84 0;
12137 144 84 78;
12194 144 83 0;
12300 144 86 80;
12357 144 84 0;
12462 144 88 16;
12486 144 86 0;
12546 144 86 70;
12635 144 88 0;
12657 144 86 0;
12924 144 45 80;
12939 144 72 87;
12946 144 74 97;
13058 144 74 0;
13546 144 74 80;
13658 144 76 75;
13676 144 72 0;
13692 144 47 91;
13747 144 74 0;
13748 144 45 0;
13876 144 74 86;
13909 144 48 87;
13949 144 76 0;
14068 144 47 0;
14438 144 52 72;
14439 144 50 65;
14479 144 76 87;
14503 144 48 0;
14810 144 50 0;
14973 144 76 0;
15135 144 76 15;
15207 144 74 0;
15217 144 72 90;
15227 144 76 0;
15233 144 71 60;
15246 144 48 64;
15256 144 50 73;
15299 144 52 0;
15361 144 71 0;
15362 144 50 0;
17970 144 48 0;
19242 144 72 0;
19408 144 72 24;
19662 144 72 0;
<Negative feeling>
1704 144 36 59;
3117 144 36 0;
3253 144 36 85;
3400 144 36 0;
3473 144 36 80;
3618 144 36 0;
3751 144 36 80;
4022 144 38 87;
4865 144 40 94;
4919 144 36 0;
4981 144 38 0;
5580 144 48 104;
6345 144 36 85;
6478 144 40 0;
6496 144 48 0;
6748 144 47 87;
6899 144 40 108;
6972 144 47 0;
7000 144 36 0;
7269 144 45 98;
7334 144 40 0;
7421 144 36 94;
7528 144 45 0;
7788 144 45 97;
7825 144 36 0;
7957 144 36 104;
8000 144 38 73;
8030 144 45 0;
8055 144 38 0;
8266 144 43 112;
8365 144 38 73;
8373 144 40 87;
8435 144 43 0;
8446 144 36 0;
8507 144 40 0;
8586 144 41 112;
8599 144 38 0;
8711 144 38 106;
8732 144 41 0;
8868 144 41 104;
8895 144 38 0;
9272 144 28 92;
9368 144 41 0;
10084 144 36 92;
10880 144 29 94;
11010 144 28 0;
11869 144 35 68;
11940 144 36 0;
12012 144 35 0;
12029 144 29 0;
12144 144 35 97;
12253 144 35 0;
12386 144 35 91;
12496 144 35 0;
12669 144 36 78;
12671 144 35 80;
12896 144 36 0;
13076 144 36 92;
13153 144 35 0;
13697 144 37 79;
13804 144 36 0;
14358 144 38 91;
14361 144 40 92;
14398 144 37 0;
14791 144 40 0;
15013 144 36 85;
15162 144 38 0;
15313 144 40 100;
15370 144 36 0;
15527 144 35 106;
15569 144 40 0;
15683 144 38 91;
15756 144 35 0;
15957 144 36 91;
16016 144 38 0;
17179 144 28 73;
17249 144 36 0;
22099 144 28 0;
<Ugly>
5195 144 36 68;
5205 144 35 86;
5217 144 29 84;
5218 144 28 81;
5223 144 31 92;
5227 144 33 92;
5594 144 96 88;
5594 144 95 76;
5600 144 93 76;
5604 144 91 80;
5606 144 89 78;
5653 144 35 0;
5680 144 28 0;
5688 144 36 0;
5696 144 29 0;
5703 144 33 0;
5714 144 31 0;
6110 144 91 0;
6116 144 89 0;
6119 144 93 0;
6127 144 95 0;
6142 144 96 0;
6150 144 36 79;
6158 144 33 66;
6162 144 31 70;
6163 144 29 71;
6171 144 28 62;
6198 144 28 0;
6361 144 98 108;
6366 144 96 98;
6372 144 100 90;
6378 144 33 0;
6383 144 95 64;
6391 144 31 0;
6409 144 36 0;
6411 144 29 0;
6764 144 100 0;
6774 144 98 0;
6776 144 96 0;
6783 144 95 0;
6793 144 47 79;
6797 144 45 83;
6812 144 41 52;
6816 144 38 63;
6817 144 40 64;
6944 144 89 86;
6944 144 91 80;
6961 144 93 64;
6969 144 86 87;
6971 144 88 73;
7000 144 38 0;
7001 144 40 0;
7007 144 88 0;
7011 144 45 0;
7015 144 47 0;
7016 144 41 0;
7098 144 86 0;
7119 144 87 56;
7121 144 88 75;
7150 144 93 0;
7166 144 91 0;
7188 144 87 0;
7194 144 48 98;
7199 144 89 0;
7204 144 45 73;
7213 144 43 53;
7233 144 41 57;
7238 144 40 55;
7276 144 41 0;
7278 144 40 0;
7281 144 84 91;
7298 144 43 0;
7327 144 45 0;
7336 144 88 0;
7367 144 48 0;
7444 144 86 78;
7487 144 47 87;
7497 144 45 65;
7498 144 48 88;
7612 144 45 0;
7638 144 81 98;
7647 144 50 56;
7655 144 47 0;
7667 144 84 0;
7675 144 86 0;
7687 144 48 0;
7823 144 52 8;
7840 144 83 73;
7846 144 48 54;
7862 144 86 55;
7901 144 86 0;
8014 144 77 74;
8041 144 81 0;
8042 144 53 97;
8044 144 83 0;
8119 144 50 0;
8129 144 52 0;
8131 144 48 0;
8172 144 77 0;
8172 144 53 0;
8338 144 76 71;
8343 144 77 81;
8355 144 79 73;
8357 144 81 70;
8357 144 83 68;
8360 144 84 75;
8383 144 48 95;
8384 144 44 95;
8396 144 46 73;
8405 144 43 76;
8406 144 84 0;
8413 144 40 73;
8418 144 41 74;
8422 144 44 0;
8432 144 45 60;
8440 144 47 58;
8449 144 46 0;
8679 144 40 0;
8711 144 41 0;
8745 144 47 0;
8748 144 45 0;
8753 144 48 0;
8777 144 43 0;
9062 144 29 127;
9063 144 28 112;
9066 144 35 94;
9068 144 31 108;
9078 144 30 81;
9081 144 33 95;
9094 144 30 0;
9124 144 77 0;
9136 144 35 0;
9139 144 33 0;
9187 144 79 0;
9202 144 76 0;
9257 144 81 0;
9347 144 83 0;
10014 144 100 83;
10015 144 101 94;
10356 144 31 0;
10378 144 29 0;
10382 144 28 0;
10652 144 100 0;
10675 144 101 0;
10678 144 29 97;
10680 144 28 78;
10818 144 103 88;
10872 144 101 69;
10957 144 100 78;
10979 144 31 52;
11003 144 103 0;
11016 144 31 0;
11039 144 101 0;
11063 144 31 32;
11094 144 28 0;
11111 144 29 0;
11125 144 35 73;
11128 144 96 75;
11134 144 98 73;
11149 144 31 0;
11150 144 100 0;
11230 144 98 0;
11265 144 96 0;
11287 144 35 0;
11488 144 101 97;
11489 144 100 127;
11494 144 98 125;
11495 144 103 110;
11501 144 95 85;
11502 144 96 90;
11740 144 29 87;
11743 144 95 0;
11743 144 31 108;
11744 144 98 0;
11749 144 96 0;
11749 144 33 104;
11750 144 35 70;
11755 144 28 67;
11777 144 100 0;
11782 144 103 0;
11799 144 101 0;
11997 144 33 0;
12005 144 35 0;
12014 144 28 0;
12019 144 31 0;
12031 144 29 0;
12119 144 83 66;
12120 144 81 73;
12133 144 77 75;
12136 144 79 88;
12207 144 77 0;
12313 144 83 0;
12325 144 81 0;
12497 144 79 0;
12534 144 57 68;
12535 144 55 49;
12550 144 52 70;
12553 144 53 70;
12561 144 59 68;
12659 144 74 92;
12663 144 76 66;
12682 144 77 62;
12702 144 72 74;
12704 144 55 0;
12707 144 57 0;
12713 144 52 0;
12714 144 53 0;
12717 144 59 0;
12778 144 77 0;
12844 144 76 0;
12874 144 72 0;
12878 144 74 0;
12883 144 56 78;
12885 144 54 67;
12918 144 57 61;
12985 144 57 0;
13005 144 56 0;
13008 144 54 0;
13044 144 73 119;
13050 144 75 74;
13102 144 74 26;
13188 144 74 0;
13210 144 54 104;
13212 144 56 99;
13216 144 75 0;
13230 144 73 0;
13381 144 56 0;
13393 144 73 99;
13397 144 54 0;
13401 144 75 99;
13557 144 73 0;
13568 144 75 0;
13569 144 51 127;
13589 144 53 79;
13658 144 53 0;
13729 144 75 91;
13734 144 73 79;
13748 144 51 0;
13890 144 73 0;
13905 144 75 0;
13921 144 51 84;
13923 144 54 89;
14078 144 78 89;
14099 144 51 0;
14103 144 54 0;
14142 144 80 73;
14237 144 80 0;
14274 144 78 0;
14326 144 46 104;
14330 144 49 104;
14337 144 47 85;
14433 144 49 0;
14450 144 47 0;
14486 144 46 0;
14512 144 82 91;
14699 144 82 0;
14931 144 31 80;
14934 144 29 95;
14938 144 33 75;
18189 144 31 0;
18189 144 29 0;
18189 144 33 0;
<Beautiful>
12853 144 60 66;
13562 144 60 0;
14681 144 48 80;
15438 144 72 73;
15590 144 74 72;
15746 144 76 61;
15826 144 74 0;
15924 144 77 70;
15970 144 76 0;
16101 144 48 0;
16128 144 79 72;
16163 144 77 0;
16251 144 72 0;
16474 144 50 57;
16523 144 79 0;
16862 144 69 47;
17214 144 71 76;
17529 144 72 80;
17591 144 71 0;
17891 144 48 79;
17951 144 69 0;
18003 144 72 0;
18059 144 50 0;
18259 144 69 66;
18399 144 71 80;
18577 144 72 80;
18696 144 69 0;
18716 144 71 0;
18769 144 74 70;
18849 144 72 0;
18904 144 48 0;
18941 144 50 63;
19036 144 74 0;
19290 144 72 84;
19648 144 76 58;
19815 144 72 0;
20362 144 76 0;
20411 144 72 60;
20431 144 81 65;
21202 144 53 70;
21230 144 50 0;
21356 144 81 0;
21418 144 72 0;
21776 144 72 79;
21958 144 74 88;
22284 144 76 72;
22323 144 74 0;
22468 144 72 0;
23012 144 76 0;
23186 144 74 87;
23582 144 72 88;
23619 144 74 0;
24331 144 71 80;
24357 144 48 84;
24377 144 72 0;
24406 144 53 0;
25086 144 72 84;
25092 144 50 80;
25166 144 48 0;
25328 144 72 0;
25858 144 52 85;
25878 144 69 68;
25933 144 71 0;
26012 144 50 0;
27126 144 72 77;
27133 144 48 86;
27157 144 52 0;
27167 144 69 0;
29696 144 48 0;
29921 144 72 0;
***15 1 25 1***
<Positive feeling>
2990 144 79 81;
2991 144 72 75;
2995 144 76 79;
3371 144 76 0;
3380 144 72 0;
3386 144 79 0;
3473 144 79 71;
3474 144 72 76;
3486 144 76 80;
3564 144 79 0;
3577 144 76 0;
3578 144 72 0;
3737 144 81 80;
3743 144 72 68;
3749 144 76 75;
3834 144 76 0;
3835 144 72 0;
3836 144 81 0;
3983 144 81 73;
3986 144 72 68;
3996 144 76 71;
4082 144 81 0;
4083 144 76 0;
4084 144 72 0;
4211 144 81 79;
4219 144 72 65;
4227 144 76 78;
4305 144 81 0;
4316 144 76 0;
4317 144 72 0;
4444 144 79 90;
4450 144 72 70;
4451 144 76 83;
5621 144 76 0;
5642 144 72 0;
5645 144 79 0;
6312 144 71 18;
6320 144 74 72;
6325 144 77 64;
7039 144 71 0;
7067 144 74 0;
7067 144 77 0;
7338 144 79 80;
7339 144 76 81;
7343 144 72 67;
8353 144 79 0;
8373 144 72 0;
8375 144 76 0;
8536 144 72 65;
8536 144 81 69;
8544 144 76 74;
8671 144 76 0;
8673 144 72 0;
8674 144 81 0;
8883 144 83 73;
8891 144 72 60;
8891 144 76 74;
9653 144 83 0;
9733 144 76 0;
9795 144 76 42;
9812 144 81 75;
11110 144 72 0;
11294 144 76 0;
11832 144 81 0;
11868 144 79 54;
12000 144 81 57;
12014 144 79 0;
12247 144 83 66;
12295 144 81 0;
12474 144 81 57;
12549 144 83 0;
12660 144 81 0;
12664 144 79 38;
12912 144 77 68;
12948 144 79 0;
13280 144 76 50;
13307 144 77 0;
13837 144 77 76;
13854 144 76 0;
13949 144 77 0;
13951 144 76 64;
14049 144 77 60;
14111 144 76 0;
14151 144 77 0;
14177 144 76 42;
14253 144 77 45;
14317 144 77 0;
14351 144 77 43;
14471 144 76 0;
14521 144 76 36;
14559 144 77 0;
14987 144 74 48;
15018 144 76 0;
15449 144 71 53;
15462 144 74 0;
15821 144 71 0;
15822 144 72 62;
16320 144 76 20;
16826 144 79 60;
17446 144 84 38;
17527 144 79 0;
17872 144 84 0;
18084 144 88 7;
18644 144 88 0;
18678 144 91 38;
18751 144 72 0;
18786 144 76 0;
19810 144 98 51;
19882 144 91 0;
20701 144 98 0;
20775 144 96 60;
20867 144 96 0;
<Negative feeling>
4466 144 48 42;
5358 144 51 49;
6231 144 60 35;
7054 144 63 32;
7869 144 60 0;
7878 144 63 0;
7965 144 72 41;
8838 144 75 16;
8918 144 72 0;
9777 144 72 27;
9784 144 75 0;
10552 144 72 0;
10845 144 64 37;
10912 144 64 0;
11607 144 63 38;
12458 144 60 23;
12517 144 63 0;
12730 144 51 0;
13287 144 48 0;
13300 144 51 35;
13911 144 60 0;
14157 144 48 51;
14925 144 39 39;
15375 144 51 0;
15697 144 48 0;
15836 144 36 24;
15874 144 39 0;
18460 144 48 35;
20588 144 39 66;
20627 144 63 65;
23804 144 39 0;
23892 144 36 0;
23916 144 63 0;
23939 144 48 0;
24218 144 36 47;
24245 144 48 45;
24289 144 60 46;
28332 144 36 0;
28333 144 48 0;
28337 144 60 0;
<Ugly>
3686 144 51 91;
3691 144 52 80;
3692 144 73 77;
3697 144 72 73;
5103 144 52 0;
5104 144 73 0;
5112 144 51 0;
5115 144 72 0;
5440 144 53 73;
5443 144 70 87;
5448 144 54 79;
5448 144 71 59;
6568 144 54 0;
6577 144 53 0;
6588 144 71 0;
6597 144 70 0;
6890 144 55 67;
6893 144 68 78;
6893 144 69 42;
6904 144 56 74;
8002 144 55 0;
8009 144 69 0;
8019 144 56 0;
8023 144 68 0;
8384 144 59 70;
8386 144 65 61;
8394 144 58 77;
8398 144 66 95;
10041 144 59 0;
10095 144 58 0;
10112 144 65 0;
10114 144 66 0;
10758 144 52 68;
10762 144 72 58;
10763 144 73 84;
10764 144 51 91;
12323 144 52 0;
12357 144 51 0;
12368 144 72 0;
12396 144 73 0;
12523 144 52 61;
12538 144 51 67;
12544 144 72 70;
12546 144 73 61;
12721 144 52 0;
12738 144 72 0;
12745 144 51 0;
12751 144 73 0;
12963 144 50 63;
12966 144 74 59;
12974 144 73 66;
12976 144 51 73;
13411 144 50 0;
13435 144 51 0;
13438 144 74 0;
13444 144 73 0;
13625 144 52 60;
13638 144 74 65;
13641 144 51 75;
13647 144 73 73;
14169 144 51 0;
14176 144 52 0;
14196 144 74 0;
14198 144 73 0;
14386 144 51 85;
14393 144 49 84;
14397 144 75 81;
14400 144 73 75;
15310 144 51 0;
15313 144 49 0;
15329 144 75 0;
15353 144 73 0;
15536 144 73 67;
15540 144 54 79;
15544 144 49 67;
15548 144 51 68;
15550 144 75 65;
15558 144 70 57;
15985 144 49 0;
16009 144 75 0;
16011 144 51 0;
16025 144 73 0;
16036 144 54 0;
16039 144 70 0;
16633 144 55 91;
16639 144 54 89;
16643 144 69 67;
16643 144 70 89;
17531 144 54 0;
17542 144 55 0;
17573 144 70 0;
17586 144 69 0;
<Beautiful>
7231 144 69 21;
7595 144 73 46;
8166 144 77 57;
10300 144 73 0;
10371 144 76 44;
10405 144 69 0;
10406 144 77 0;
10499 144 75 67;
10523 144 76 0;
10648 144 75 0;
10655 144 76 75;
12961 144 69 36;
13078 144 76 0;
13256 144 57 28;
13611 144 69 0;
13817 144 69 9;
14434 144 73 14;
14991 144 76 44;
15595 144 77 43;
15617 144 76 0;
17475 144 73 0;
17511 144 76 64;
17674 144 69 0;
17801 144 75 43;
17818 144 77 0;
17822 144 76 0;
18159 144 75 0;
18171 144 74 70;
19440 144 57 0;
19565 144 57 47;
19806 144 56 46;
19833 144 57 0;
20082 144 56 0;
20171 144 55 37;
21739 144 74 0;
21886 144 74 22;
22825 144 67 23;
22865 144 74 0;
23231 144 71 52;
23723 144 73 48;
24835 144 73 0;
24916 144 74 57;
25086 144 67 0;
25943 144 71 0;
26055 144 73 35;
26112 144 74 0;
26575 144 71 48;
26616 144 73 0;
26919 144 73 47;
26964 144 71 0;
27927 144 55 0;
28092 144 55 47;
28359 144 55 0;
28368 144 53 46;
29870 144 54 30;
29924 144 53 0;
30944 144 66 21;
30988 144 73 0;
32014 144 78 14;
33742 144 54 0;
33746 144 66 0;
33761 144 78 0;
***16 1 24 1***
<Positive feeling>
28997 144 53 49;
29089 144 50 15;
29139 144 57 35;
29168 144 62 49;
30139 144 69 17;
30342 144 57 0;
30632 144 57 55;
31065 144 65 85;
31101 144 57 0;
31479 144 57 26;
31507 144 62 0;
31890 144 62 50;
31893 144 57 0;
32256 144 62 0;
32274 144 57 39;
32324 144 50 0;
32618 144 65 0;
32710 144 53 0;
32790 144 48 13;
33025 144 48 0;
33102 144 48 44;
33235 144 69 0;
33435 144 52 56;
33736 144 57 0;
33750 144 55 68;
34079 144 59 60;
34404 144 60 57;
34736 144 64 70;
34830 144 59 0;
35066 144 59 64;
35129 144 60 0;
35170 144 52 0;
35410 144 60 57;
35673 144 59 0;
35723 144 71 66;
35998 144 59 53;
36013 144 60 0;
36307 144 60 58;
36340 144 64 0;
36794 144 60 0;
36913 144 60 57;
36981 144 48 0;
37315 144 71 0;
37595 144 60 0;
37638 144 50 60;
37639 144 55 0;
37648 144 65 70;
37741 144 59 0;
37995 144 65 0;
38020 144 53 39;
38252 144 57 70;
38454 144 60 66;
38620 144 62 60;
38775 144 65 80;
39004 144 72 74;
39190 144 60 0;
39344 144 60 55;
39357 144 62 0;
39585 144 62 42;
39839 144 71 74;
39878 144 60 0;
39881 144 72 0;
40333 144 60 49;
40537 144 65 0;
40565 144 69 56;
40618 144 71 0;
40756 144 62 0;
40983 144 65 26;
40991 144 53 0;
41245 144 50 0;
41267 144 62 61;
41275 144 65 0;
41287 144 57 0;
41432 144 69 0;
41619 144 64 64;
41642 144 48 66;
41736 144 62 0;
41833 144 60 0;
42043 144 52 33;
42101 144 64 0;
42233 144 55 62;
42415 144 59 70;
42600 144 60 66;
42804 144 64 65;
43019 144 67 55;
43133 144 64 0;
43265 144 71 61;
43650 144 59 0;
43989 144 60 0;
43992 144 59 31;
44244 144 52 0;
44304 144 48 0;
44382 144 60 56;
44413 144 67 0;
44574 144 71 0;
44729 144 55 0;
44785 144 50 41;
44794 144 65 56;
44837 144 60 0;
45053 144 59 0;
45148 144 53 64;
45178 144 65 0;
45481 144 57 23;
45505 144 60 54;
45511 144 62 48;
45525 144 65 63;
45532 144 67 55;
46009 144 62 0;
46102 144 65 0;
46224 144 67 0;
46241 144 62 58;
46242 144 71 47;
46245 144 60 0;
46262 144 69 64;
46313 144 71 0;
46626 144 60 71;
46636 144 62 0;
46927 144 69 0;
46933 144 67 72;
46934 144 60 0;
46938 144 62 47;
46943 144 65 77;
47189 144 62 0;
47220 144 65 0;
47253 144 60 56;
47293 144 53 0;
47356 144 57 0;
47381 144 50 0;
47603 144 64 65;
47676 144 48 64;
47863 144 60 0;
47887 144 67 0;
47994 144 52 48;
48127 144 64 0;
48302 144 64 40;
48309 144 60 59;
48606 144 55 45;
48956 144 71 68;
48989 144 67 56;
49287 144 60 0;
49304 144 59 46;
49579 144 52 0;
49581 144 48 0;
49613 144 71 0;
49625 144 60 71;
49700 144 67 0;
49716 144 64 0;
49805 144 55 0;
49906 144 60 0;
49944 144 65 68;
50275 144 50 54;
50343 144 59 0;
50422 144 65 0;
50572 144 53 74;
50896 144 57 68;
51217 144 60 51;
51438 144 62 32;
51490 144 65 55;
51585 144 72 70;
51719 144 60 0;
51728 144 65 0;
51936 144 60 50;
51961 144 62 0;
52265 144 62 44;
52338 144 53 0;
52375 144 57 0;
52385 144 72 0;
52484 144 50 0;
52554 144 71 64;
52917 144 48 60;
52978 144 71 0;
53295 144 52 42;
53570 144 60 0;
53654 144 55 21;
54006 144 59 61;
54035 144 62 0;
54390 144 60 48;
55498 144 48 0;
55587 144 52 0;
55604 144 60 0;
55678 144 55 0;
56072 144 59 0;
56232 144 53 65;
56312 144 60 71;
56320 144 57 70;
56414 144 65 83;
56418 144 64 68;
57086 144 72 81;
57095 144 69 72;
57097 144 76 68;
57267 144 64 0;
57328 144 60 0;
57497 144 76 0;
57510 144 72 0;
57764 144 59 62;
57765 144 71 75;
57779 144 62 69;
57779 144 74 65;
57922 144 69 0;
58095 144 53 0;
58138 144 57 0;
58174 144 65 0;
58440 144 67 80;
58443 144 52 53;
58460 144 64 80;
58471 144 74 0;
60496 144 52 0;
60604 144 62 0;
60630 144 64 0;
60649 144 71 0;
60651 144 67 0;
60699 144 59 0;
60732 144 55 67;
60749 144 52 22;
60785 144 59 51;
60839 144 62 63;
60874 144 64 65;
60919 144 71 60;
60940 144 67 49;
61222 144 62 0;
61252 144 59 0;
61274 144 71 0;
61539 144 60 80;
61542 144 69 63;
61555 144 57 52;
61579 144 72 68;
61765 144 67 0;
61900 144 64 0;
62047 144 72 0;
62116 144 52 0;
62165 144 69 0;
62173 144 55 0;
62174 144 64 84;
62176 144 67 92;
62527 144 64 0;
62541 144 67 0;
62565 144 60 0;
62660 144 57 0;
62770 144 57 12;
62823 144 62 52;
62834 144 65 75;
62842 144 60 58;
62845 144 69 64;
62870 144 53 48;
62878 144 50 22;
64345 144 53 0;
64379 144 65 0;
64400 144 57 0;
64437 144 62 0;
64479 144 60 0;
64584 144 50 0;
64585 144 69 0;
64918 144 48 65;
64930 144 55 66;
64941 144 64 60;
64946 144 59 47;
64950 144 60 37;
66038 144 71 52;
66277 144 52 5;
68220 144 48 0;
68276 144 52 0;
68291 144 60 0;
68295 144 64 0;
68472 144 55 0;
68624 144 71 0;
68804 144 59 0;
69098 144 53 66;
69159 144 57 73;
69209 144 60 70;
69253 144 64 76;
69828 144 76 38;
69832 144 65 28;
69971 144 64 0;
69988 144 60 0;
70395 144 72 72;
70416 144 69 59;
70483 144 76 0;
70708 144 72 0;
70738 144 69 0;
70784 144 57 0;
70829 144 53 0;
70848 144 65 0;
71022 144 59 38;
71029 144 52 58;
71045 144 62 47;
71056 144 74 43;
71061 144 71 70;
71065 144 67 64;
71201 144 55 11;
72348 144 67 0;
72383 144 74 0;
72459 144 52 0;
72488 144 62 0;
72550 144 55 0;
72731 144 52 53;
72733 144 64 60;
72735 144 67 68;
72751 144 62 53;
72801 144 59 0;
72976 144 55 66;
73017 144 71 0;
73078 144 59 68;
73118 144 64 0;
73134 144 67 0;
73347 144 64 65;
73350 144 74 62;
73357 144 71 81;
73358 144 67 79;
73581 144 59 0;
73621 144 62 0;
73667 144 74 0;
73699 144 71 0;
73933 144 60 61;
73963 144 69 73;
73964 144 57 69;
73968 144 72 65;
74109 144 67 0;
74207 144 55 0;
74234 144 52 0;
74260 144 64 0;
74353 144 60 0;
74421 144 72 0;
74474 144 69 0;
74572 144 60 66;
74588 144 50 32;
74589 144 65 69;
74591 144 69 35;
74594 144 62 60;
74614 144 72 43;
74697 144 53 12;
75699 144 65 0;
75713 144 72 0;
75882 144 69 0;
75920 144 57 0;
75925 144 53 0;
75969 144 60 0;
75996 144 62 0;
76050 144 50 0;
76532 144 67 69;
76534 144 59 51;
76541 144 60 51;
76544 144 64 56;
76563 144 48 30;
76637 144 55 15;
78365 144 71 25;
79604 144 55 0;
79678 144 48 0;
79702 144 64 0;
79730 144 60 0;
79818 144 59 0;
79827 144 67 0;
79986 144 71 0;
80163 144 65 70;
80172 144 50 61;
80174 144 62 54;
80433 144 53 70;
80689 144 62 0;
80692 144 65 0;
80726 144 57 71;
81020 144 60 65;
81316 144 62 58;
81605 144 65 47;
81781 144 60 0;
81880 144 72 84;
82136 144 60 39;
82160 144 62 0;
82274 144 65 0;
82527 144 62 11;
82660 144 60 0;
82720 144 65 30;
82721 144 69 68;
82830 144 72 0;
82885 144 65 0;
82910 144 62 0;
83020 144 60 48;
83085 144 53 0;
83197 144 57 0;
83246 144 50 0;
83266 144 69 0;
83275 144 62 55;
83586 144 48 64;
83700 144 60 0;
83864 144 52 60;
83917 144 62 0;
84157 144 55 61;
84432 144 59 59;
84725 144 60 61;
85026 144 64 50;
85318 144 72 60;
86345 144 48 0;
86405 144 52 0;
86495 144 60 0;
86566 144 55 0;
86580 144 64 0;
86864 144 59 0;
86866 144 72 0;
86930 144 50 47;
86990 144 53 61;
87007 144 62 66;
87331 144 57 54;
87473 144 62 0;
87598 144 60 78;
87874 144 62 65;
88148 144 60 0;
88167 144 72 73;
88424 144 60 60;
88455 144 62 0;
88634 144 72 0;
88664 144 72 49;
88747 144 60 0;
88973 144 60 58;
89229 144 71 68;
89269 144 60 0;
89522 144 60 54;
89601 144 72 0;
89811 144 69 73;
89840 144 71 0;
89918 144 53 0;
90016 144 50 0;
90021 144 57 0;
90267 144 69 0;
90374 144 69 62;
90398 144 48 74;
90668 144 52 66;
90761 144 60 0;
90962 144 55 73;
91244 144 59 54;
91250 144 67 66;
91306 144 69 0;
91340 144 67 0;
91525 144 67 71;
91652 144 59 0;
91823 144 59 65;
92099 144 67 0;
92113 144 65 57;
92336 144 59 0;
92588 144 59 62;
92918 144 64 80;
92955 144 65 0;
93250 144 59 0;
93488 144 59 56;
93759 144 64 0;
93776 144 60 66;
93785 144 52 0;
93787 144 48 0;
94041 144 62 64;
94074 144 55 0;
94101 144 60 0;
94317 144 50 76;
94437 144 59 0;
94444 144 62 0;
94612 144 53 71;
94893 144 57 71;
95156 144 60 68;
95452 144 62 64;
95493 144 60 0;
95732 144 62 0;
95735 144 60 49;
95965 144 65 52;
95971 144 64 54;
96018 144 74 70;
96039 144 62 21;
96076 144 64 0;
96293 144 62 0;
96891 144 74 0;
96900 144 65 0;
97052 144 62 68;
97064 144 65 39;
97093 144 72 65;
97127 144 65 0;
97189 144 53 0;
97273 144 57 0;
97336 144 50 0;
97478 144 72 0;
97489 144 62 0;
97639 144 48 87;
97678 144 76 64;
97694 144 60 0;
98201 144 52 56;
98503 144 55 68;
98535 144 76 0;
98785 144 59 50;
99058 144 60 75;
99328 144 59 0;
99356 144 64 77;
99580 144 60 0;
99604 144 59 55;
99899 144 60 71;
99943 144 64 0;
100073 144 60 0;
100197 144 76 72;
100197 144 77 75;
100287 144 77 0;
100367 144 59 0;
100507 144 59 80;
100557 144 76 0;
100697 144 76 85;
100726 144 52 0;
100747 144 48 0;
100971 144 55 0;
100981 144 76 0;
101106 144 50 71;
101108 144 76 81;
101298 144 59 0;
101419 144 53 76;
101477 144 76 0;
101542 144 74 84;
101614 144 74 0;
101689 144 74 80;
101932 144 57 51;
101985 144 60 57;
102086 144 74 0;
102128 144 72 66;
102179 144 72 0;
102261 144 72 83;
102410 144 60 0;
102545 144 60 66;
102822 144 71 66;
102855 144 72 0;
102911 144 60 0;
103090 144 60 60;
103376 144 69 58;
103379 144 71 0;
103906 144 69 0;
103953 144 71 49;
104113 144 53 0;
104153 144 57 0;
104178 144 50 0;
104198 144 71 0;
104223 144 69 58;
104528 144 48 62;
104536 144 67 53;
104548 144 69 0;
104816 144 52 59;
104817 144 67 0;
104894 144 60 0;
105101 144 55 64;
105357 144 59 71;
105629 144 60 49;
106116 144 64 7;
106237 144 71 45;
106639 144 64 0;
106979 144 48 0;
107059 144 52 0;
107201 144 55 0;
107224 144 71 0;
107230 144 60 0;
107442 144 59 0;
107776 144 60 64;
107790 144 57 57;
107807 144 53 16;
107845 144 64 58;
107899 144 65 64;
107900 144 76 46;
107906 144 69 68;
107907 144 72 79;
108668 144 65 0;
108985 144 65 62;
108997 144 60 0;
108997 144 64 0;
109023 144 57 0;
109030 144 76 0;
109120 144 53 0;
109120 144 69 0;
109125 144 72 0;
109285 144 65 0;
109562 144 59 63;
109565 144 71 59;
109569 144 67 67;
109570 144 62 47;
109573 144 52 30;
109577 144 55 65;
109579 144 64 57;
112476 144 55 0;
112525 144 52 0;
112526 144 62 0;
112531 144 59 0;
112549 144 64 0;
112587 144 67 0;
112596 144 71 0;
112950 144 52 53;
112953 144 74 48;
112956 144 59 73;
112962 144 71 61;
112963 144 67 77;
112971 144 64 51;
112972 144 62 57;
113926 144 74 0;
113972 144 67 0;
113992 144 59 0;
113992 144 71 0;
113998 144 62 0;
114004 144 64 0;
114158 144 52 0;
114655 144 57 71;
114658 144 60 58;
114659 144 69 60;
114660 144 65 71;
114670 144 53 65;
114679 144 62 34;
114684 144 50 33;
117335 144 53 0;
117426 144 50 0;
117531 144 62 0;
117534 144 65 0;
117548 144 69 0;
117551 144 57 0;
117704 144 60 0;
118082 144 53 37;
118083 144 64 67;
118086 144 72 75;
118088 144 69 66;
118090 144 60 65;
118097 144 65 65;
118109 144 76 34;
118110 144 57 59;
119011 144 76 0;
119223 144 65 0;
119249 144 69 0;
119258 144 57 0;
119262 144 64 0;
119262 144 72 0;
119289 144 60 0;
119383 144 53 0;
119858 144 59 65;
119858 144 67 65;
119859 144 52 34;
119861 144 71 61;
119864 144 64 44;
119868 144 62 58;
119881 144 55 61;
119883 144 74 33;
120283 144 74 0;
120641 144 74 68;
122137 144 74 0;
122194 144 55 0;
122214 144 71 0;
122216 144 64 0;
122218 144 62 0;
122221 144 67 0;
122282 144 52 0;
122379 144 59 0;
122510 144 59 38;
122532 144 52 26;
122542 144 64 52;
122547 144 67 64;
122548 144 74 52;
122549 144 71 64;
122568 144 62 49;
122578 144 55 40;
123443 144 74 0;
123522 144 67 0;
123581 144 71 0;
123682 144 55 0;
123695 144 59 0;
123715 144 64 0;
123835 144 62 0;
123873 144 52 0;
124247 144 57 70;
124249 144 60 65;
124255 144 72 51;
124256 144 62 50;
124262 144 50 39;
124263 144 69 63;
124267 144 53 72;
124271 144 65 62;
124799 144 72 0;
124801 144 65 0;
124954 144 69 0;
125103 144 74 62;
125871 144 72 71;
125915 144 74 0;
125992 144 53 0;
125999 144 57 0;
126105 144 50 0;
126123 144 72 0;
126407 144 64 64;
126412 144 60 0;
126426 144 62 0;
126427 144 48 53;
126977 144 52 46;
127226 144 55 41;
127262 144 64 0;
127522 144 59 60;
127755 144 60 58;
128033 144 64 64;
129426 144 48 0;
129437 144 52 0;
129564 144 60 0;
129604 144 55 0;
129635 144 64 0;
129818 144 59 0;
130192 144 65 59;
130206 144 53 60;
130471 144 57 57;
130739 144 76 73;
131015 144 64 65;
131061 144 65 0;
131292 144 65 63;
131303 144 76 0;
131351 144 64 0;
131547 144 64 74;
131637 144 57 0;
131678 144 53 0;
131823 144 74 72;
132069 144 52 6;
132261 144 52 0;
132327 144 52 59;
132329 144 74 0;
132614 144 55 62;
132639 144 65 0;
132888 144 59 77;
132918 144 64 0;
133133 144 71 78;
133191 144 59 0;
133222 144 52 0;
133246 144 55 0;
133432 144 69 64;
133435 144 50 66;
133485 144 71 0;
133669 144 69 0;
133708 144 53 62;
133965 144 57 80;
134228 144 60 79;
134500 144 62 74;
134593 144 53 0;
134687 144 57 0;
134693 144 50 0;
134769 144 65 57;
134977 144 62 0;
135013 144 67 71;
135014 144 48 77;
135047 144 65 0;
135223 144 60 0;
135293 144 52 56;
135489 144 67 0;
135543 144 60 83;
135815 144 55 73;
136067 144 48 0;
136081 144 59 72;
136124 144 52 0;
136240 144 55 0;
136329 144 71 75;
136594 144 60 0;
136614 144 53 76;
136631 144 65 71;
136657 144 59 0;
136756 144 71 0;
136860 144 65 0;
136896 144 57 70;
137152 144 60 79;
137387 144 64 76;
137668 144 76 92;
137751 144 64 0;
137907 144 64 80;
138001 144 57 0;
138008 144 53 0;
138019 144 76 0;
138055 144 60 0;
138158 144 74 71;
138237 144 52 68;
138463 144 55 65;
138489 144 64 0;
138527 144 74 0;
138729 144 59 90;
138987 144 62 62;
139258 144 64 78;
139501 144 59 0;
139510 144 74 80;
139519 144 62 0;
139765 144 74 0;
139771 144 57 71;
139775 144 72 80;
139865 144 64 0;
140043 144 60 65;
140247 144 72 0;
140308 144 71 80;
140330 144 60 0;
140561 144 60 66;
140836 144 69 66;
140860 144 71 0;
141081 144 71 80;
141115 144 69 0;
141122 144 60 0;
141354 144 60 60;
141932 144 72 66;
141973 144 71 0;
141990 144 60 0;
142444 144 52 0;
142444 144 60 57;
142464 144 55 0;
142577 144 57 0;
142684 144 72 0;
142712 144 69 49;
142961 144 53 79;
142976 144 65 70;
142986 144 60 0;
143031 144 69 0;
143214 144 57 80;
143449 144 76 80;
143701 144 60 54;
143702 144 64 75;
143716 144 65 0;
143965 144 65 80;
143987 144 76 0;
144047 144 57 0;
144139 144 53 0;
144164 144 60 0;
144200 144 74 84;
144487 144 52 71;
144516 144 72 77;
144552 144 74 0;
144765 144 55 65;
144827 144 65 0;
144955 144 72 0;
145001 144 59 78;
145032 144 64 0;
145272 144 64 70;
145531 144 69 73;
145616 144 59 0;
145648 144 64 0;
145784 144 55 0;
145958 144 55 42;
146002 144 69 0;
146022 144 71 56;
146245 144 57 72;
146488 144 72 92;
146497 144 60 63;
146526 144 71 0;
146907 144 55 0;
146936 144 52 0;
147015 144 72 0;
147017 144 71 70;
147291 144 60 0;
147397 144 57 0;
147599 144 71 0;
147630 144 60 80;
147633 144 50 67;
147640 144 67 86;
148221 144 53 59;
148496 144 57 70;
148532 144 60 0;
148643 144 67 0;
148792 144 60 65;
149055 144 64 56;
149356 144 67 63;
149622 144 71 60;
149909 144 60 0;
149909 144 74 66;
150145 144 64 0;
150180 144 67 0;
150184 144 60 47;
150473 144 64 63;
150624 144 74 0;
150759 144 67 60;
150795 144 53 0;
150803 144 64 0;
150804 144 50 0;
150822 144 57 0;
150912 144 71 0;
151068 144 67 0;
151070 144 62 65;
151104 144 48 56;
151113 144 60 0;
151403 144 52 65;
151680 144 55 78;
151912 144 59 68;
151920 144 62 0;
152214 144 60 71;
152578 144 52 0;
152751 144 64 49;
152751 144 71 59;
152759 144 67 61;
152905 144 59 0;
153301 144 59 45;
153347 144 60 0;
153590 144 60 61;
153658 144 71 0;
153857 144 71 81;
153870 144 59 0;
154044 144 60 0;
154119 144 64 0;
154121 144 59 56;
154128 144 55 0;
154174 144 48 0;
154184 144 71 0;
154193 144 67 0;
154431 144 47 62;
154529 144 59 0;
154709 144 50 68;
154976 144 52 81;
155249 144 56 67;
155551 144 59 72;
155829 144 62 66;
156124 144 68 89;
156389 144 56 0;
156631 144 56 48;
156680 144 59 0;
156744 144 50 0;
156921 144 59 64;
157202 144 68 0;
157223 144 64 73;
157964 144 59 0;
158044 144 62 0;
158051 144 64 0;
158080 144 66 74;
158550 144 66 0;
158675 144 67 73;
158979 144 67 0;
158992 144 68 57;
159383 144 68 0;
159550 144 69 73;
159722 144 69 0;
159849 144 69 73;
160339 144 69 0;
160390 144 67 68;
160688 144 67 0;
160724 144 47 0;
160752 144 52 0;
160794 144 69 75;
160802 144 56 0;
161187 144 69 0;
161199 144 55 76;
161206 144 67 83;
161459 144 67 0;
161497 144 59 79;
161757 144 62 79;
162018 144 65 63;
162304 144 67 66;
162579 144 71 74;
162876 144 77 78;
162877 144 65 0;
163114 144 67 0;
163143 144 65 57;
163406 144 67 65;
163422 144 77 0;
163668 144 77 81;
163758 144 59 0;
163787 144 55 0;
163924 144 62 0;
164043 144 71 0;
164174 144 76 79;
164216 144 77 0;
164224 144 67 0;
164446 144 65 0;
164458 144 60 76;
164509 144 76 0;
164707 144 64 73;
164989 144 67 76;
165232 144 71 70;
165514 144 72 63;
165777 144 83 76;
165835 144 71 0;
166041 144 71 51;
166092 144 72 0;
166288 144 72 62;
166364 144 83 0;
166551 144 71 0;
166574 144 81 84;
166810 144 72 0;
166829 144 71 54;
167094 144 72 66;
167129 144 60 0;
167155 144 64 0;
167160 144 81 0;
167634 144 78 49;
167660 144 67 0;
167663 144 62 65;
167721 144 72 0;
167804 144 71 0;
167940 144 66 70;
168044 144 78 0;
168207 144 69 71;
168488 144 74 70;
168755 144 83 80;
168841 144 69 0;
169004 144 69 42;
169091 144 83 0;
169287 144 81 66;
169355 144 69 0;
169557 144 69 29;
169790 144 78 66;
169803 144 81 0;
169835 144 69 0;
169922 144 74 0;
170052 144 69 32;
170328 144 74 68;
170482 144 78 0;
170527 144 62 0;
170580 144 81 76;
170588 144 66 0;
170847 144 64 68;
170863 144 80 68;
170874 144 74 0;
170898 144 81 0;
171109 144 69 0;
171133 144 68 46;
171408 144 71 66;
171672 144 76 64;
171722 144 80 0;
172006 144 86 66;
172540 144 86 0;
172564 144 84 57;
173130 144 84 0;
173135 144 82 67;
173705 144 76 0;
173770 144 82 0;
173910 144 83 91;
175492 144 83 0;
175500 144 82 70;
176070 144 82 0;
176084 144 83 70;
176406 144 83 0;
176419 144 81 58;
176849 144 81 0;
176854 144 83 71;
176954 144 64 0;
176983 144 71 0;
177015 144 68 0;
178425 144 48 77;
178437 144 84 85;
178458 144 83 0;
178662 144 84 0;
178725 144 52 76;
179024 144 60 68;
179242 144 55 61;
179341 144 59 60;
179593 144 71 84;
179722 144 59 0;
179873 144 59 76;
179970 144 60 0;
180137 144 60 83;
180660 144 59 0;
180676 144 64 62;
180931 144 59 54;
180946 144 60 0;
180963 144 71 0;
181234 144 60 81;
181389 144 52 0;
181398 144 55 0;
181459 144 48 0;
181509 144 67 81;
181696 144 64 0;
181787 144 47 67;
181845 144 67 0;
182001 144 60 0;
182066 144 59 0;
182076 144 50 70;
182349 144 64 95;
182359 144 62 73;
182622 144 52 84;
182881 144 56 61;
183146 144 59 68;
183441 144 68 87;
183497 144 56 0;
183697 144 56 49;
183738 144 59 0;
183986 144 59 60;
183995 144 68 0;
184247 144 68 74;
184262 144 50 0;
184331 144 62 0;
184368 144 56 0;
184369 144 59 0;
184374 144 47 0;
184534 144 59 74;
184547 144 52 0;
184663 144 68 0;
184746 144 64 0;
185069 144 43 42;
185333 144 47 81;
185365 144 59 0;
185620 144 50 77;
185884 144 55 73;
186164 144 59 80;
186425 144 62 73;
186697 144 65 68;
186734 144 59 0;
186874 144 50 0;
187216 144 50 40;
187236 144 55 0;
187471 144 55 65;
187489 144 65 0;
187645 144 43 0;
187734 144 47 0;
187780 144 65 79;
188032 144 62 0;
188034 144 64 73;
188152 144 50 0;
188160 144 65 0;
188182 144 55 0;
188296 144 48 51;
188480 144 64 0;
188564 144 52 75;
188845 144 55 76;
189101 144 60 75;
189366 144 64 80;
189614 144 48 0;
189622 144 67 78;
189623 144 60 0;
189892 144 59 74;
189896 144 47 63;
189937 144 52 0;
190171 144 52 60;
190220 144 55 0;
190433 144 55 80;
190434 144 59 0;
190517 144 67 0;
190651 144 64 0;
190689 144 59 70;
190963 144 64 76;
191095 144 47 0;
191206 144 59 0;
191232 144 67 71;
191339 144 52 0;
191353 144 67 0;
191497 144 46 65;
191633 144 64 0;
191994 144 50 6;
192346 144 55 0;
192360 144 53 95;
192609 144 57 64;
192857 144 58 61;
193149 144 62 50;
193449 144 62 0;
193482 144 57 0;
193608 144 58 0;
193710 144 57 62;
193956 144 58 62;
194187 144 46 0;
194239 144 69 62;
194277 144 58 0;
194327 144 50 0;
194475 144 53 0;
194483 144 58 68;
194514 144 69 0;
194767 144 66 61;
194817 144 50 30;
194860 144 58 0;
195059 144 54 67;
195090 144 57 0;
195197 144 66 0;
195355 144 57 72;
195636 144 62 62;
195943 144 66 79;
196213 144 57 0;
196253 144 69 61;
196571 144 57 44;
196996 144 69 0;
197549 144 62 0;
197745 144 54 0;
197753 144 66 0;
197757 144 50 0;
198008 144 57 0;
198227 144 53 67;
198278 144 57 68;
198306 144 60 73;
198408 144 64 69;
198413 144 65 78;
198979 144 72 73;
198987 144 69 68;
199004 144 76 62;
199045 144 64 0;
199257 144 64 47;
199269 144 65 0;
199535 144 76 0;
199568 144 65 73;
199685 144 72 0;
199803 144 57 0;
199822 144 76 71;
199826 144 74 70;
199838 144 60 0;
199839 144 64 0;
199935 144 53 0;
199978 144 69 0;
200017 144 74 0;
200065 144 76 0;
200135 144 52 70;
200352 144 65 0;
200381 144 55 74;
200633 144 57 73;
200927 144 60 65;
201416 144 55 0;
201454 144 67 80;
201462 144 52 0;
201683 144 52 65;
201700 144 57 0;
201738 144 69 70;
201743 144 72 66;
201965 144 55 72;
202238 144 57 69;
202294 144 72 0;
202347 144 67 0;
202516 144 64 67;
202531 144 55 0;
202549 144 69 0;
202721 144 52 0;
202809 144 69 66;
203059 144 57 0;
203059 144 65 80;
203083 144 64 0;
203099 144 60 0;
203333 144 60 68;
203338 144 69 0;
203353 144 50 53;
203473 144 65 0;
203604 144 53 49;
203868 144 57 73;
203884 144 60 0;
204119 144 60 73;
204389 144 62 66;
204645 144 65 81;
204685 144 53 0;
204707 144 60 0;
204875 144 65 0;
204884 144 62 0;
204896 144 53 56;
204911 144 65 41;
204927 144 69 72;
204932 144 72 80;
204935 144 60 59;
204947 144 62 62;
205297 144 62 0;
205487 144 62 73;
205528 144 60 0;
205535 144 72 0;
205724 144 72 97;
205989 144 60 65;
205994 144 62 0;
206086 144 72 0;
206184 144 57 0;
206208 144 69 0;
206232 144 60 0;
206233 144 53 0;
206246 144 62 67;
206526 144 59 66;
206527 144 53 59;
206535 144 67 70;
206539 144 71 55;
206541 144 55 67;
206865 144 65 0;
206912 144 62 0;
207061 144 62 69;
207089 144 59 0;
207116 144 71 0;
207231 144 67 0;
207284 144 59 55;
207428 144 62 0;
207592 144 62 65;
207596 144 67 68;
207596 144 71 60;
207601 144 53 0;
207648 144 50 0;
207754 144 59 0;
207773 144 62 0;
207872 144 64 87;
208113 144 52 72;
208121 144 59 62;
208172 144 48 55;
208502 144 71 0;
209469 144 60 47;
209474 144 52 0;
209509 144 59 0;
209773 144 59 69;
209775 144 52 6;
209833 144 60 0;
210299 144 71 80;
210327 144 59 0;
210559 144 48 0;
210562 144 59 68;
210565 144 52 0;
210687 144 55 0;
210770 144 64 0;
210841 144 60 64;
210887 144 67 0;
210945 144 71 0;
211071 144 65 84;
211093 144 60 0;
211210 144 59 0;
211344 144 53 86;
211354 144 65 0;
211614 144 57 70;
211881 144 72 80;
211881 144 69 73;
211882 144 65 68;
211939 144 76 27;
212141 144 60 71;
212158 144 64 73;
212180 144 65 0;
212198 144 76 0;
212426 144 65 81;
212590 144 57 0;
212636 144 60 0;
212655 144 76 85;
212717 144 69 0;
212747 144 72 0;
212770 144 64 0;
212875 144 76 0;
212939 144 59 80;
212944 144 57 66;
212961 144 62 49;
213034 144 65 0;
213454 144 65 79;
213458 144 74 68;
213460 144 71 75;
213464 144 69 76;
213548 144 62 0;
213909 144 53 0;
213936 144 74 0;
213947 144 65 0;
213970 144 57 0;
213971 144 69 0;
213975 144 62 51;
214093 144 71 0;
214254 144 64 86;
214290 144 62 0;
214315 144 59 0;
214499 144 62 74;
214503 144 52 76;
214686 144 64 0;
214724 144 55 64;
214991 144 64 78;
214992 144 74 74;
215044 144 62 0;
215249 144 62 63;
215280 144 74 0;
215330 144 64 0;
215488 144 64 91;
215500 144 72 87;
215620 144 62 0;
215727 144 71 80;
215763 144 72 0;
215764 144 55 0;
215965 144 71 0;
215992 144 57 83;
216000 144 55 68;
216003 144 60 74;
216028 144 64 0;
216514 144 72 73;
216515 144 64 75;
216517 144 69 73;
216689 144 60 0;
216957 144 64 0;
217011 144 60 61;
217025 144 55 0;
217036 144 52 0;
217315 144 60 0;
217350 144 72 0;
217365 144 69 0;
217552 144 65 75;
217557 144 60 61;
217571 144 50 44;
217574 144 62 48;
217592 144 53 48;
217628 144 53 0;
217658 144 57 0;
217751 144 53 54;
217997 144 65 0;
218029 144 62 0;
218076 144 62 66;
218077 144 72 95;
218084 144 65 76;
218097 144 69 66;
218130 144 60 0;
218325 144 60 69;
218399 144 62 0;
218470 144 72 0;
218612 144 62 73;
218652 144 69 0;
218662 144 60 0;
218737 144 65 0;
218855 144 67 78;
218857 144 65 46;
218858 144 71 80;
218955 144 53 0;
218976 144 65 0;
219102 144 53 38;
219119 144 55 65;
219127 144 59 65;
219222 144 62 0;
219249 144 71 0;
219605 144 59 0;
219627 144 62 52;
219859 144 59 53;
219879 144 62 0;
220136 144 62 66;
220186 144 67 0;
220213 144 53 0;
220218 144 50 0;
220384 144 64 88;
220466 144 62 0;
220637 144 48 56;
220674 144 55 0;
220803 144 64 0;
220921 144 52 57;
221173 144 59 0;
221174 144 55 66;
221410 144 59 63;
221672 144 60 59;
221929 144 64 66;
222221 144 67 64;
222806 144 60 0;
222903 144 48 0;
222938 144 52 0;
222980 144 60 74;
223056 144 55 0;
223241 144 60 0;
223269 144 64 0;
223286 144 67 0;
223333 144 59 0;
223677 144 55 60;
223755 144 59 70;
223765 144 62 79;
223788 144 65 85;
223814 144 67 77;
223828 144 71 80;
224269 144 71 0;
224271 144 65 0;
224281 144 62 0;
224292 144 59 0;
224294 144 67 0;
224535 144 64 66;
224537 144 67 53;
224538 144 59 64;
224539 144 72 77;
224540 144 60 75;
224552 144 76 68;
225018 144 67 0;
225020 144 55 0;
225027 144 60 0;
225068 144 59 0;
225173 144 64 0;
225175 144 72 0;
225194 144 76 0;
225371 144 64 71;
225373 144 60 64;
225380 144 65 60;
225380 144 69 70;
225385 144 53 49;
225394 144 57 64;
225397 144 72 70;
225809 144 72 0;
225814 144 64 0;
225870 144 60 0;
225886 144 65 0;
225931 144 57 0;
226088 144 69 0;
226155 144 57 40;
226163 144 71 66;
226166 144 62 60;
226167 144 74 69;
226169 144 65 68;
226174 144 59 70;
226574 144 65 0;
226579 144 53 0;
226665 144 57 0;
226736 144 62 0;
226798 144 74 0;
226888 144 59 0;
226912 144 71 0;
226981 144 59 69;
226983 144 52 62;
226998 144 67 77;
227000 144 64 60;
227008 144 62 64;
227040 144 55 50;
228518 144 64 0;
228709 144 64 64;
229542 144 55 0;
229550 144 52 0;
229623 144 64 0;
229633 144 59 0;
229682 144 67 0;
229844 144 62 0;
230066 144 55 45;
230119 144 59 65;
230138 144 62 65;
230187 144 65 78;
230234 144 71 76;
230237 144 77 57;
230238 144 67 73;
230239 144 74 84;
230546 144 77 0;
230648 144 74 0;
230665 144 65 0;
230700 144 62 0;
230795 144 71 0;
230814 144 67 0;
230954 144 64 73;
230961 144 67 64;
230973 144 72 75;
230986 144 76 62;
231102 144 60 11;
231325 144 60 0;
231330 144 76 0;
231358 144 59 0;
231375 144 67 0;
231391 144 55 0;
231449 144 72 0;
231508 144 64 0;
231696 144 53 73;
231697 144 64 74;
231698 144 60 70;
231702 144 70 79;
231711 144 58 79;
231716 144 65 77;
232244 144 65 0;
232276 144 70 0;
232434 144 65 80;
232440 144 70 50;
232706 144 58 0;
232775 144 60 0;
232819 144 64 0;
232909 144 53 0;
232922 144 65 0;
232946 144 70 0;
233144 144 57 64;
233154 144 53 38;
233167 144 60 71;
233201 144 64 64;
233257 144 65 64;
233258 144 69 75;
233270 144 72 78;
234720 144 76 70;
234725 144 64 0;
234787 144 69 0;
234972 144 65 0;
234975 144 64 60;
235229 144 65 62;
235437 144 72 0;
235473 144 69 65;
235590 144 57 0;
235596 144 53 0;
235626 144 76 0;
235749 144 60 0;
235757 144 72 81;
235768 144 65 0;
235825 144 69 0;
236022 144 64 0;
236030 144 72 0;
236197 144 57 74;
236232 144 60 87;
236322 144 65 66;
236347 144 69 74;
236351 144 72 92;
236558 144 65 0;
236649 144 72 0;
236838 144 69 0;
237096 144 62 68;
237109 144 65 74;
237123 144 69 73;
237151 144 72 68;
237169 144 76 60;
237424 144 76 0;
237444 144 69 0;
237513 144 57 0;
237529 144 60 0;
237575 144 65 0;
237713 144 62 0;
237808 144 72 0;
237857 144 55 29;
237862 144 59 81;
237862 144 64 80;
237873 144 67 70;
237876 144 71 80;
237883 144 60 66;
238253 144 71 0;
238356 144 67 0;
238617 144 67 80;
238624 144 72 83;
238624 144 76 66;
238874 144 59 0;
238905 144 60 0;
238945 144 64 0;
238946 144 55 0;
238974 144 67 0;
239134 144 72 0;
239144 144 76 0;
239348 144 60 73;
239357 144 53 59;
239359 144 64 67;
239360 144 65 64;
239364 144 69 75;
239371 144 57 68;
239374 144 72 77;
240271 144 65 0;
240605 144 65 53;
240622 144 57 0;
240872 144 76 84;
240883 144 64 0;
241106 144 64 73;
241142 144 65 0;
241271 144 53 0;
241349 144 60 0;
241367 144 65 72;
241387 144 76 0;
241620 144 76 81;
241762 144 65 0;
241765 144 69 0;
242000 144 64 0;
242044 144 72 0;
242088 144 76 0;
242158 144 57 53;
242174 144 60 76;
242274 144 64 80;
242365 144 69 68;
242389 144 76 94;
242732 144 69 0;
242785 144 76 0;
243117 144 69 76;
243117 144 72 91;
243206 144 60 0;
243248 144 57 0;
243393 144 69 0;
243432 144 64 0;
243546 144 72 0;
243806 144 60 84;
243808 144 55 68;
243814 144 64 83;
243818 144 59 90;
243818 144 71 84;
243822 144 67 86;
244226 144 67 0;
244349 144 71 0;
244531 144 72 94;
244538 144 67 78;
244609 144 55 0;
244644 144 59 0;
244831 144 67 0;
244874 144 64 0;
244942 144 60 0;
245008 144 72 0;
245245 144 60 70;
245248 144 64 84;
245249 144 53 62;
245249 144 70 87;
245255 144 58 82;
245260 144 65 83;
246376 144 65 0;
246403 144 64 0;
246470 144 58 0;
246486 144 60 0;
246493 144 70 0;
246781 144 59 71;
246783 144 69 79;
246785 144 62 80;
246787 144 65 79;
246793 144 72 86;
247865 144 53 0;
247889 144 69 0;
247913 144 72 0;
247924 144 65 0;
247967 144 59 0;
248142 144 62 0;
248391 144 59 66;
248408 144 52 69;
248413 144 64 58;
248418 144 67 76;
248421 144 55 71;
248423 144 71 66;
249421 144 64 0;
249511 144 67 0;
249512 144 71 0;
249530 144 52 0;
249533 144 55 0;
249534 144 59 0;
249860 144 50 57;
249872 144 53 74;
249918 144 57 61;
249964 144 62 73;
250007 144 65 63;
250794 144 62 0;
250829 144 50 0;
250870 144 53 0;
251012 144 65 0;
251074 144 57 0;
251234 144 48 61;
251291 144 52 76;
251331 144 55 64;
251401 144 60 70;
251464 144 72 65;
252190 144 64 70;
252248 144 60 0;
252455 144 59 45;
252660 144 60 62;
252836 144 72 0;
252897 144 59 0;
252915 144 72 46;
252982 144 64 0;
253171 144 60 0;
253179 144 59 61;
253416 144 60 67;
253485 144 72 0;
253643 144 59 0;
253657 144 72 80;
253824 144 60 0;
253914 144 48 0;
253916 144 59 65;
253938 144 52 0;
254029 144 55 0;
254131 144 72 0;
254138 144 60 62;
254389 144 65 66;
254399 144 53 73;
254411 144 60 0;
254511 144 59 0;
254656 144 57 73;
254692 144 65 0;
254904 144 60 84;
255146 144 64 76;
255409 144 65 74;
255486 144 64 0;
255630 144 77 95;
255886 144 64 57;
255902 144 65 0;
256116 144 65 62;
256140 144 77 0;
256338 144 64 0;
256361 144 76 78;
256552 144 65 0;
256602 144 64 66;
256849 144 65 78;
256880 144 57 0;
256952 144 64 0;
256978 144 76 0;
257005 144 60 0;
257076 144 74 86;
257126 144 53 0;
257362 144 48 86;
257408 144 65 0;
257522 144 74 0;
257596 144 52 76;
257823 144 55 77;
258093 144 59 80;
258331 144 60 78;
258567 144 72 92;
258680 144 72 0;
258812 144 72 102;
258830 144 59 0;
259029 144 59 73;
259043 144 60 0;
259105 144 72 0;
259269 144 60 86;
259507 144 59 0;
259518 144 71 98;
259724 144 52 0;
259743 144 48 0;
259754 144 60 0;
259783 144 59 68;
259878 144 55 0;
259996 144 60 80;
260004 144 71 0;
260245 144 53 80;
260263 144 72 73;
260294 144 59 0;
260349 144 60 0;
260498 144 57 73;
260749 144 60 79;
260861 144 72 0;
260988 144 64 81;
261243 144 65 76;
261490 144 79 80;
261491 144 77 79;
261560 144 79 0;
261801 144 64 0;
261978 144 64 73;
261992 144 77 0;
262032 144 65 0;
262224 144 65 84;
262463 144 65 0;
262469 144 77 87;
262477 144 64 0;
262817 144 64 52;
262836 144 77 0;
262871 144 76 67;
263058 144 53 0;
263060 144 57 0;
263078 144 64 0;
263098 144 60 0;
263297 144 77 73;
263338 144 76 0;
263345 144 48 97;
263808 144 52 70;
263828 144 77 0;
264053 144 55 73;
264299 144 76 65;
264389 144 76 0;
264448 144 52 0;
264561 144 76 62;
264645 144 76 0;
264796 144 76 70;
264829 144 59 74;
265166 144 74 80;
265186 144 76 0;
265260 144 59 0;
265503 144 59 74;
265613 144 48 0;
265630 144 74 0;
265741 144 55 0;
265753 144 72 80;
265987 144 74 68;
266018 144 72 0;
266078 144 59 0;
266229 144 53 74;
266455 144 74 0;
266467 144 57 71;
266714 144 60 70;
266939 144 65 71;
267048 144 57 0;
267203 144 64 58;
267414 144 77 94;
267630 144 64 0;
267849 144 65 0;
267870 144 64 64;
268119 144 77 0;
268120 144 65 73;
268345 144 76 86;
268372 144 64 0;
268585 144 64 64;
268631 144 65 0;
268692 144 53 0;
268804 144 74 80;
268832 144 64 0;
268834 144 76 0;
268871 144 60 0;
268955 144 74 0;
269065 144 74 84;
269132 144 48 87;
269466 144 74 0;
269533 144 52 67;
269796 144 55 65;
269838 144 60 81;
270292 144 52 0;
270309 144 67 73;
270309 144 71 61;
270310 144 64 65;
270800 144 59 71;
270816 144 60 0;
271058 144 60 70;
271064 144 64 0;
271162 144 71 0;
271207 144 67 0;
271287 144 64 90;
271295 144 59 0;
271331 144 71 16;
271414 144 48 0;
271473 144 60 0;
271545 144 59 70;
271613 144 71 0;
271619 144 55 0;
271772 144 60 70;
271838 144 64 0;
272045 144 65 70;
272052 144 59 0;
272052 144 64 10;
272059 144 53 58;
272072 144 60 0;
272117 144 64 0;
272306 144 57 70;
272309 144 65 0;
272548 144 60 73;
272815 144 64 73;
273099 144 65 70;
273366 144 69 56;
273614 144 72 78;
273671 144 64 0;
273761 144 65 0;
273897 144 64 76;
273930 144 53 0;
273950 144 57 0;
273962 144 69 0;
274127 144 60 0;
274269 144 67 68;
274286 144 52 62;
274342 144 72 0;
274378 144 64 0;
274637 144 55 78;
274941 144 57 74;
274974 144 67 0;
275243 144 60 72;
275545 144 64 68;
275853 144 67 76;
275937 144 60 0;
276169 144 60 64;
276187 144 52 0;
276225 144 64 0;
276409 144 55 0;
276509 144 64 70;
276555 144 67 0;
276840 144 50 66;
276864 144 65 92;
276867 144 57 0;
276947 144 64 0;
277228 144 53 70;
277374 144 65 0;
277561 144 62 77;
277564 144 65 87;
277566 144 69 80;
277572 144 72 80;
277904 144 57 68;
277932 144 69 0;
277936 144 72 0;
277937 144 65 0;
278333 144 76 91;
278386 144 60 0;
278719 144 60 57;
278925 144 76 0;
279120 144 74 81;
279190 144 62 0;
279408 144 57 0;
279410 144 53 0;
279453 144 50 0;
279809 144 60 0;
279907 144 74 0;
279942 144 48 83;
279969 144 72 84;
280291 144 52 63;
280481 144 55 78;
280697 144 60 91;
280928 144 64 71;
280997 144 72 0;
281157 144 72 86;
281438 144 64 0;
282379 144 84 56;
286341 144 48 0;
286343 144 52 0;
286357 144 55 0;
286371 144 60 0;
286377 144 72 0;
286405 144 84 0;
<Negative feeling>
28753 144 48 23;
28801 144 60 18;
29440 144 64 60;
30007 144 55 7;
30030 144 59 59;
30042 144 67 66;
30208 144 60 0;
30596 144 52 2;
30647 144 60 58;
30729 144 67 0;
30817 144 55 0;
30908 144 59 0;
30974 144 52 0;
31120 144 60 0;
31145 144 52 38;
31177 144 53 66;
31205 144 57 71;
31245 144 64 0;
31255 144 65 71;
31325 144 60 61;
31595 144 60 0;
31840 144 60 65;
31910 144 52 0;
32006 144 48 0;
32245 144 57 0;
32286 144 53 0;
32362 144 65 0;
32385 144 47 40;
32413 144 51 54;
32421 144 53 36;
32439 144 63 67;
32452 144 57 70;
32525 144 60 0;
33010 144 59 68;
33059 144 53 0;
33075 144 57 0;
33104 144 51 0;
33477 144 63 0;
33496 144 59 0;
33559 144 52 69;
33634 144 55 64;
33673 144 64 62;
33709 144 59 71;
33794 144 67 73;
33879 144 64 0;
34420 144 59 0;
34652 144 59 50;
34720 144 55 0;
35007 144 55 43;
35029 144 59 0;
35285 144 59 60;
35509 144 47 0;
35534 144 64 73;
35584 144 67 0;
35705 144 52 0;
35749 144 59 0;
35796 144 67 73;
35875 144 64 0;
36159 144 62 53;
36236 144 50 41;
36262 144 55 0;
36318 144 67 0;
36589 144 54 75;
36780 144 62 0;
36798 144 57 59;
37046 144 62 70;
37243 144 66 79;
37471 144 69 58;
37680 144 66 0;
37836 144 74 61;
38147 144 57 0;
38282 144 57 68;
38306 144 62 0;
38601 144 62 43;
38671 144 74 0;
38890 144 74 68;
38919 144 54 0;
38958 144 62 0;
38964 144 50 0;
39013 144 57 0;
39261 144 69 0;
39589 144 72 70;
39591 144 60 58;
39613 144 74 0;
39886 144 64 70;
39967 144 72 0;
40070 144 67 73;
40244 144 72 81;
40442 144 76 62;
40646 144 79 80;
40715 144 67 0;
40872 144 72 0;
40874 144 67 63;
41001 144 60 0;
41005 144 64 0;
41068 144 76 0;
41071 144 72 77;
41282 144 67 0;
41293 144 76 70;
41342 144 79 0;
41381 144 72 0;
41559 144 76 0;
41594 144 67 51;
41844 144 71 52;
42063 144 74 73;
42292 144 79 80;
42577 144 83 60;
42856 144 86 68;
42996 144 79 0;
43220 144 79 66;
43305 144 71 0;
43309 144 67 0;
43362 144 74 0;
43565 144 86 0;
43654 144 79 0;
43688 144 83 0;
44167 144 49 63;
44231 144 51 27;
44251 144 56 47;
44258 144 61 82;
44321 144 70 44;
44324 144 75 68;
44334 144 73 51;
44524 144 54 2;
47417 144 56 0;
47864 144 73 0;
48239 144 70 0;
48249 144 51 0;
48467 144 61 0;
48511 144 49 0;
48531 144 75 0;
48974 144 48 74;
48994 144 60 41;
48999 144 54 0;
49001 144 64 61;
49405 144 60 0;
49484 144 52 37;
49488 144 60 53;
49534 144 67 58;
49600 144 55 27;
49877 144 60 0;
50138 144 60 53;
50312 144 55 0;
50495 144 60 0;
50529 144 55 57;
50615 144 48 0;
50653 144 52 0;
50739 144 60 66;
50808 144 67 0;
50974 144 65 84;
51066 144 55 0;
51219 144 64 0;
51257 144 53 66;
51278 144 60 0;
51591 144 57 56;
51758 144 65 0;
51866 144 60 67;
52180 144 64 48;
52242 144 65 57;
52274 144 67 79;
52318 144 65 0;
52334 144 68 70;
52389 144 67 0;
52505 144 68 0;
52513 144 69 68;
52927 144 65 69;
52946 144 64 0;
52984 144 69 0;
53209 144 64 56;
53451 144 57 0;
53460 144 53 0;
53486 144 69 57;
53541 144 65 0;
53581 144 60 0;
53970 144 72 65;
54016 144 69 0;
54138 144 64 0;
54210 144 60 7;
54391 144 72 0;
54633 144 64 21;
54838 144 67 64;
55000 144 71 70;
55173 144 72 74;
55363 144 76 74;
55559 144 79 70;
55725 144 71 0;
55783 144 83 78;
55796 144 76 0;
55949 144 72 0;
56024 144 71 57;
56166 144 64 0;
56256 144 72 58;
56277 144 83 0;
56501 144 67 0;
56527 144 81 73;
56598 144 71 0;
56645 144 79 0;
56841 144 64 68;
57132 144 65 78;
57166 144 81 0;
57258 144 72 0;
57362 144 69 55;
57582 144 72 65;
57807 144 76 70;
58036 144 77 61;
58174 144 76 0;
58258 144 81 62;
58270 144 69 0;
58443 144 72 0;
58504 144 69 51;
58730 144 72 56;
58868 144 64 0;
58924 144 60 0;
59007 144 77 0;
59077 144 81 0;
59105 144 69 0;
59177 144 72 0;
59184 144 65 0;
59237 144 59 64;
59256 144 62 60;
59294 144 65 75;
59359 144 69 64;
59433 144 74 79;
59444 144 71 65;
59450 144 77 73;
59669 144 71 0;
59945 144 71 68;
59989 144 69 0;
60015 144 65 0;
60042 144 77 0;
60286 144 71 0;
60354 144 64 65;
60432 144 74 0;
60436 144 67 67;
60533 144 71 66;
60557 144 79 74;
61135 144 76 74;
61160 144 59 0;
61194 144 62 0;
61224 144 79 0;
61287 144 64 0;
61310 144 71 0;
61637 144 67 0;
61695 144 76 0;
61706 144 74 69;
61711 144 62 58;
61725 144 78 62;
62116 144 78 0;
62125 144 66 54;
62318 144 74 0;
62371 144 69 61;
62602 144 72 73;
62843 144 74 65;
63091 144 78 58;
63366 144 81 68;
63463 144 78 0;
63684 144 74 0;
63763 144 72 0;
64177 144 72 59;
64468 144 74 61;
64766 144 72 0;
64795 144 86 73;
64811 144 62 0;
64870 144 66 0;
64937 144 69 0;
65560 144 74 0;
65640 144 86 0;
65712 144 81 0;
66231 144 61 65;
66235 144 75 61;
66240 144 49 73;
66342 144 66 8;
66656 144 73 1;
66909 144 51 1;
71075 144 66 0;
71128 144 54 8;
71155 144 73 0;
71256 144 51 0;
71907 144 49 0;
71965 144 75 0;
71993 144 61 0;
72253 144 51 1;
73024 144 48 68;
73053 144 51 0;
73122 144 64 14;
73524 144 54 0;
73865 144 60 47;
74440 144 52 16;
74488 144 67 63;
74546 144 55 32;
74722 144 60 0;
74894 144 48 0;
74935 144 52 0;
74991 144 60 61;
75118 144 67 0;
75358 144 65 68;
75368 144 55 0;
75490 144 53 53;
75638 144 64 0;
75640 144 60 0;
75767 144 65 0;
75824 144 57 62;
75994 144 60 73;
76179 144 64 79;
76404 144 65 44;
76600 144 69 70;
76868 144 72 48;
77027 144 69 0;
77122 144 76 64;
77127 144 64 0;
77270 144 65 0;
77382 144 64 58;
77450 144 76 0;
77618 144 65 68;
77668 144 60 0;
77701 144 57 0;
77709 144 64 0;
77726 144 72 0;
77927 144 57 65;
77983 144 65 0;
78028 144 59 80;
78098 144 62 70;
78155 144 71 73;
78183 144 65 62;
78586 144 74 66;
78602 144 62 0;
78884 144 65 0;
78922 144 62 47;
79204 144 65 66;
79263 144 57 0;
79316 144 53 0;
79552 144 71 0;
79629 144 74 0;
79632 144 59 0;
79637 144 52 65;
79656 144 62 0;
79674 144 65 0;
79685 144 56 44;
79787 144 59 76;
79820 144 62 68;
80240 144 64 56;
80598 144 74 70;
80819 144 64 0;
80947 144 62 0;
81013 144 64 72;
81019 144 59 0;
81083 144 74 0;
81150 144 56 0;
81470 144 57 64;
81474 144 64 0;
81586 144 60 64;
81644 144 69 57;
81650 144 64 68;
81698 144 72 73;
81766 144 69 0;
82335 144 64 0;
82575 144 64 69;
82690 144 52 0;
82842 144 72 0;
82858 144 52 86;
83050 144 52 0;
83254 144 51 74;
83257 144 63 67;
83283 144 64 0;
83522 144 51 0;
83549 144 62 69;
83575 144 50 67;
83593 144 60 0;
83663 144 57 0;
83778 144 63 0;
84068 144 53 70;
84105 144 62 0;
84262 144 57 70;
84458 144 60 63;
84686 144 62 69;
84925 144 65 61;
85143 144 69 60;
85203 144 65 0;
85221 144 62 0;
85383 144 72 71;
85518 144 60 0;
85520 144 57 0;
85563 144 53 0;
85629 144 72 0;
85674 144 53 15;
85684 144 69 0;
85836 144 55 78;
85982 144 59 77;
86107 144 62 27;
86144 144 67 47;
86409 144 71 59;
86570 144 59 0;
86763 144 59 57;
86821 144 62 0;
87206 144 62 34;
87268 144 71 0;
87679 144 71 47;
88198 144 50 0;
88230 144 67 0;
88342 144 53 0;
88463 144 59 0;
88508 144 55 0;
88960 144 71 0;
89158 144 51 54;
89211 144 62 0;
89216 144 54 15;
89233 144 58 51;
89247 144 61 67;
89258 144 73 61;
89307 144 70 24;
90972 144 58 0;
95640 144 54 0;
95817 144 61 0;
95880 144 51 0;
96008 144 70 0;
96154 144 73 0;
96654 144 52 34;
96722 144 55 58;
96762 144 57 68;
96817 144 64 63;
96856 144 60 46;
96872 144 67 56;
96896 144 69 53;
97659 144 72 56;
97765 144 60 0;
98046 144 64 0;
98111 144 60 50;
98447 144 64 56;
98506 144 67 0;
98787 144 72 0;
98787 144 67 58;
98820 144 55 0;
98893 144 60 0;
99028 144 57 0;
99045 144 69 0;
99163 144 64 0;
99167 144 55 66;
99190 144 67 0;
99290 144 59 67;
99361 144 64 66;
99431 144 67 53;
99867 144 71 60;
99892 144 59 0;
100207 144 64 0;
100297 144 59 22;
100583 144 71 0;
100677 144 64 49;
100878 144 59 0;
101043 144 71 62;
101300 144 64 0;
101407 144 59 42;
101778 144 64 55;
101779 144 71 0;
101828 144 59 0;
102136 144 59 33;
102180 144 52 0;
102489 144 55 0;
102526 144 50 66;
102636 144 69 16;
102697 144 67 0;
102890 144 54 61;
103021 144 64 0;
103229 144 59 0;
103263 144 57 73;
103567 144 69 0;
103618 144 60 62;
103980 144 62 36;
104292 144 66 54;
104647 144 69 54;
104893 144 60 0;
104943 144 57 0;
104965 144 62 0;
104977 144 72 57;
105008 144 66 0;
105009 144 54 0;
105161 144 72 0;
105322 144 55 53;
105419 144 62 48;
105429 144 59 58;
105433 144 69 0;
106137 144 71 60;
106287 144 67 13;
106537 144 50 0;
106640 144 59 0;
106674 144 67 0;
106771 144 62 0;
106860 144 71 0;
106866 144 65 83;
106867 144 48 73;
106874 144 67 42;
106880 144 53 32;
106882 144 59 34;
107865 144 65 0;
108041 144 65 80;
108054 144 53 0;
108202 144 65 0;
108272 144 55 0;
108439 144 64 74;
108766 144 52 61;
109108 144 55 65;
109133 144 59 0;
109421 144 67 0;
109439 144 59 78;
109747 144 64 0;
109778 144 60 39;
110118 144 64 50;
110137 144 59 0;
110432 144 60 0;
110457 144 59 56;
110540 144 64 0;
110787 144 64 69;
110942 144 48 0;
111021 144 52 0;
112087 144 49 67;
112128 144 63 72;
112139 144 64 0;
112476 144 51 61;
112610 144 59 0;
112871 144 59 70;
113016 144 63 0;
113239 144 63 58;
113484 144 49 0;
113592 144 63 0;
113636 144 62 59;
113713 144 48 37;
113738 144 51 0;
114093 144 51 68;
114281 144 59 0;
114536 144 59 73;
114634 144 62 0;
114953 144 62 56;
115340 144 48 0;
115398 144 51 0;
115873 144 61 61;
115883 144 49 70;
115931 144 62 0;
116240 144 55 0;
116378 144 52 40;
116519 144 61 0;
116661 144 54 51;
116722 144 54 0;
117000 144 53 59;
117088 144 59 0;
117484 144 57 38;
117754 144 61 45;
118080 144 64 64;
118391 144 61 0;
118411 144 65 67;
118569 144 64 0;
118838 144 69 13;
118878 144 57 0;
119110 144 57 28;
119375 144 69 0;
119409 144 61 36;
120059 144 69 4;
120231 144 49 0;
120394 144 52 0;
120619 144 53 0;
120620 144 61 0;
120755 144 65 0;
120801 144 69 0;
121005 144 57 0;
121269 144 55 66;
121330 144 59 71;
121375 144 62 64;
121487 144 67 70;
121553 144 65 39;
122119 144 77 73;
122214 144 65 0;
122541 144 65 52;
122639 144 67 0;
122876 144 77 0;
122885 144 67 61;
123168 144 77 80;
123275 144 62 0;
123281 144 65 0;
123323 144 59 0;
123536 144 76 70;
123772 144 77 0;
123786 144 59 65;
123850 144 76 0;
124038 144 60 68;
124051 144 67 0;
124205 144 64 77;
124376 144 67 69;
124572 144 72 76;
124807 144 76 70;
124856 144 64 0;
125061 144 67 0;
125070 144 64 56;
125301 144 55 0;
125317 144 67 60;
125323 144 59 0;
125407 144 76 0;
125437 144 60 0;
125587 144 74 74;
125668 144 72 0;
125936 144 58 49;
126012 144 67 0;
126015 144 64 0;
126072 144 74 0;
126157 144 62 55;
126265 144 64 75;
126391 144 67 70;
126834 144 70 62;
127017 144 76 79;
127104 144 79 81;
127196 144 67 0;
127408 144 70 0;
127460 144 67 61;
127664 144 79 0;
127667 144 70 67;
127909 144 79 77;
128336 144 76 0;
128472 144 58 0;
128494 144 62 0;
128759 144 79 0;
129057 144 77 83;
129356 144 70 0;
129471 144 77 0;
129551 144 77 86;
129684 144 64 0;
130267 144 77 0;
130377 144 77 83;
130717 144 74 85;
130726 144 77 0;
131076 144 74 0;
131141 144 77 90;
131152 144 74 80;
131416 144 62 75;
131446 144 67 0;
131478 144 74 0;
131556 144 77 0;
131615 144 65 65;
131732 144 69 59;
131871 144 72 80;
132005 144 74 80;
132145 144 77 81;
132260 144 81 83;
132372 144 74 0;
132478 144 86 76;
132769 144 72 0;
132931 144 72 60;
133012 144 77 0;
133045 144 86 0;
133222 144 74 61;
133616 144 74 0;
133754 144 74 80;
134068 144 69 0;
134075 144 65 0;
134085 144 81 0;
134121 144 72 0;
134245 144 65 73;
134306 144 74 0;
134318 144 67 64;
134385 144 71 71;
134469 144 74 75;
135004 144 79 74;
135190 144 65 0;
135270 144 62 0;
135326 144 74 0;
135460 144 67 0;
135523 144 71 0;
135570 144 64 62;
135592 144 61 49;
135643 144 67 73;
135659 144 79 0;
135660 144 71 62;
135697 144 76 80;
136421 144 73 58;
136533 144 76 0;
136555 144 64 0;
136592 144 67 0;
136712 144 61 0;
136858 144 73 0;
136986 144 71 0;
137080 144 60 57;
137116 144 63 63;
137162 144 67 79;
137215 144 71 73;
137278 144 72 73;
137295 144 75 67;
137518 144 72 0;
137901 144 81 78;
138174 144 71 0;
138217 144 81 0;
138232 144 67 0;
138318 144 63 0;
138458 144 75 0;
138636 144 64 43;
138711 144 67 53;
138777 144 72 68;
138788 144 76 66;
138811 144 79 68;
139388 144 72 0;
139608 144 72 78;
139698 144 79 0;
139744 144 60 0;
139994 144 76 0;
140001 144 72 0;
140009 144 67 0;
140027 144 64 0;
140247 144 59 24;
140276 144 62 46;
140287 144 64 68;
140339 144 67 64;
140408 144 71 57;
140418 144 74 79;
141115 144 59 0;
141153 144 76 80;
141154 144 71 0;
141396 144 67 0;
141458 144 62 0;
141627 144 76 0;
141688 144 64 0;
141691 144 74 0;
141830 144 58 56;
141832 144 70 70;
141837 144 64 45;
141854 144 67 68;
145136 144 64 0;
145187 144 58 0;
145225 144 67 0;
145273 144 70 0;
145793 144 67 54;
145808 144 71 59;
145839 144 55 59;
146489 144 59 17;
146761 144 62 49;
147047 144 74 75;
147053 144 62 0;
147318 144 67 0;
147370 144 62 46;
147516 144 55 0;
147604 144 59 0;
147638 144 74 0;
147644 144 67 59;
147928 144 72 70;
148059 144 62 0;
148186 144 67 0;
148200 144 71 0;
148246 144 60 69;
148529 144 72 0;
148536 144 64 60;
148835 144 67 66;
149131 144 72 60;
149441 144 79 68;
150222 144 64 0;
150439 144 60 0;
150512 144 67 0;
150571 144 79 0;
150573 144 74 72;
150584 144 62 46;
150585 144 72 0;
150585 144 77 73;
150594 144 65 61;
151424 144 62 0;
151519 144 65 0;
151551 144 74 0;
151554 144 77 0;
151813 144 61 71;
151817 144 73 74;
151817 144 76 81;
151818 144 64 58;
152538 144 64 0;
152566 144 73 0;
152575 144 76 0;
152608 144 61 0;
152984 144 63 18;
153010 144 75 35;
153021 144 72 64;
153105 144 60 17;
153693 144 75 0;
153737 144 60 0;
153779 144 72 0;
153799 144 63 0;
154252 144 62 55;
154252 144 74 64;
154258 144 71 52;
154279 144 59 57;
154859 144 71 0;
154942 144 74 0;
154994 144 62 0;
154995 144 59 0;
155511 144 70 40;
155568 144 58 61;
155575 144 73 9;
155577 144 61 14;
156242 144 73 0;
156274 144 58 0;
156286 144 70 0;
156317 144 61 0;
156758 144 60 36;
156772 144 72 48;
156779 144 57 57;
156786 144 69 51;
157371 144 60 0;
157418 144 72 0;
157438 144 57 0;
157469 144 69 0;
158036 144 62 49;
158041 144 71 54;
158054 144 55 32;
158131 144 67 16;
158162 144 59 10;
158574 144 65 41;
158580 144 67 0;
158923 144 67 54;
159075 144 71 0;
159218 144 79 66;
159280 144 65 0;
159526 144 65 48;
159536 144 67 0;
159742 144 59 0;
159763 144 79 0;
159778 144 55 0;
159805 144 67 64;
159897 144 62 0;
160062 144 72 73;
160359 144 67 0;
160369 144 60 68;
160411 144 65 0;
160504 144 72 0;
160639 144 64 65;
160907 144 67 65;
161170 144 72 73;
161449 144 79 77;
161503 144 67 0;
161695 144 72 0;
161742 144 67 63;
161854 144 64 0;
162011 144 72 68;
162169 144 60 0;
162182 144 79 0;
162472 144 67 0;
162513 144 65 63;
162520 144 72 0;
162521 144 77 66;
162527 144 74 73;
162530 144 62 70;
163039 144 62 0;
163210 144 77 0;
163242 144 74 0;
163253 144 65 0;
163561 144 76 65;
163565 144 73 61;
163584 144 64 43;
163602 144 61 37;
164160 144 73 0;
164170 144 76 0;
164175 144 61 0;
164221 144 64 0;
164693 144 60 87;
164695 144 75 42;
164713 144 72 60;
165184 144 75 0;
165192 144 72 0;
165332 144 60 0;
165693 144 59 63;
165697 144 71 60;
165721 144 62 62;
165745 144 74 39;
166174 144 74 0;
166244 144 59 0;
166261 144 62 0;
166278 144 71 0;
166754 144 58 77;
166763 144 70 56;
166764 144 72 61;
167221 144 70 0;
167274 144 58 0;
167297 144 72 0;
167895 144 57 64;
167906 144 69 54;
167920 144 76 64;
167921 144 72 66;
168353 144 72 0;
168584 144 76 0;
168628 144 60 70;
168776 144 69 0;
168974 144 62 36;
169352 144 64 43;
169709 144 67 51;
170014 144 69 48;
170303 144 72 66;
170592 144 76 75;
170842 144 72 0;
170863 144 67 0;
170897 144 79 60;
171031 144 69 0;
171179 144 67 53;
171416 144 69 49;
171475 144 76 0;
171661 144 72 67;
171892 144 79 0;
171893 144 76 68;
171929 144 69 0;
171952 144 72 0;
171995 144 62 0;
172063 144 60 0;
172101 144 57 0;
172142 144 69 64;
172221 144 64 0;
172563 144 69 0;
172594 144 78 52;
172596 144 76 0;
172690 144 62 21;
172959 144 66 51;
172963 144 67 0;
173016 144 78 0;
173250 144 69 71;
173509 144 74 73;
173789 144 78 64;
174109 144 81 71;
174184 144 69 0;
174368 144 74 0;
174450 144 69 18;
174700 144 81 0;
174746 144 74 56;
174794 144 78 0;
175103 144 81 44;
175152 144 69 0;
175439 144 69 38;
175497 144 74 0;
175764 144 74 51;
176078 144 78 61;
176091 144 81 0;
176488 144 81 64;
176596 144 78 0;
176809 144 69 0;
176848 144 62 0;
176884 144 66 0;
177240 144 81 0;
177373 144 74 0;
177908 144 49 72;
177915 144 75 59;
177916 144 61 71;
177925 144 73 45;
177935 144 56 39;
177936 144 51 48;
177940 144 68 36;
181454 144 68 0;
183555 144 75 0;
183995 144 56 0;
184087 144 51 0;
184203 144 61 0;
184264 144 73 0;
184460 144 49 0;
185023 144 53 18;
185047 144 69 21;
185054 144 60 51;
185055 144 65 34;
185690 144 72 67;
185803 144 60 0;
186307 144 60 55;
186386 144 65 0;
186895 144 65 56;
187007 144 72 0;
187187 144 53 0;
187500 144 65 0;
187505 144 52 62;
187512 144 67 62;
187596 144 69 0;
188078 144 69 66;
188143 144 60 0;
188356 144 57 6;
188593 144 67 0;
188644 144 72 65;
188653 144 60 44;
189028 144 57 0;
189300 144 65 13;
189317 144 52 0;
189631 144 72 0;
189856 144 50 53;
189863 144 65 0;
189872 144 67 65;
190417 144 54 20;
190502 144 67 0;
190688 144 57 56;
190698 144 69 0;
190733 144 60 0;
190977 144 60 80;
191244 144 62 72;
191504 144 66 78;
191620 144 54 0;
191745 144 69 74;
191765 144 66 0;
191810 144 50 0;
192026 144 50 30;
192030 144 65 68;
192053 144 57 0;
192306 144 53 58;
192563 144 57 83;
192577 144 60 0;
192634 144 62 0;
192803 144 60 85;
192833 144 65 0;
192893 144 69 0;
193083 144 62 50;
193339 144 65 75;
193609 144 69 65;
193642 144 62 0;
193691 144 60 0;
193717 144 57 0;
193852 144 69 0;
193871 144 62 63;
193942 144 65 0;
194154 144 59 45;
194162 144 67 62;
194206 144 55 50;
194536 144 62 0;
194785 144 62 48;
195043 144 67 0;
195381 144 71 62;
195523 144 59 0;
195976 144 59 56;
195977 144 71 0;
196614 144 74 54;
196881 144 59 0;
197294 144 59 37;
197529 144 74 0;
197996 144 74 64;
198247 144 53 0;
198373 144 50 0;
198507 144 59 0;
198673 144 55 0;
199292 144 62 0;
199344 144 49 61;
199348 144 61 61;
199350 144 73 67;
199353 144 56 29;
199354 144 68 68;
199366 144 51 48;
199397 144 74 0;
203444 144 68 0;
203488 144 73 0;
204119 144 51 0;
204211 144 56 0;
204815 144 65 63;
204864 144 66 74;
204893 144 49 0;
204929 144 65 0;
204965 144 68 56;
205004 144 66 0;
205005 144 61 0;
205109 144 68 0;
205134 144 69 53;
206083 144 69 0;
206097 144 68 56;
206993 144 68 0;
207002 144 53 60;
207036 144 65 55;
207949 144 56 56;
208065 144 60 62;
208070 144 59 59;
208135 144 60 0;
208187 144 62 24;
208219 144 74 52;
209691 144 74 0;
209839 144 65 0;
209934 144 62 0;
210146 144 62 44;
210181 144 66 89;
210189 144 65 39;
210241 144 65 0;
210286 144 68 66;
210318 144 66 0;
210356 144 69 73;
210376 144 68 0;
210910 144 68 73;
210912 144 69 0;
211259 144 68 0;
211303 144 65 66;
211696 144 66 95;
211709 144 65 0;
212765 144 56 0;
213309 144 71 73;
213721 144 53 0;
213790 144 71 0;
213799 144 59 0;
213899 144 71 81;
214184 144 66 0;
214236 144 59 90;
214248 144 62 0;
214250 144 71 0;
214447 144 62 68;
214581 144 66 87;
214627 144 69 62;
214708 144 71 69;
214776 144 74 90;
214856 144 78 93;
215298 144 81 60;
215472 144 69 0;
215656 144 69 40;
215715 144 71 0;
215916 144 71 62;
216224 144 69 0;
216421 144 69 45;
216438 144 81 0;
216473 144 74 0;
216476 144 71 0;
216491 144 78 0;
216837 144 69 0;
216997 144 67 60;
217011 144 68 71;
217075 144 67 0;
217126 144 69 79;
217139 144 68 0;
217218 144 71 80;
217251 144 69 0;
217696 144 71 0;
217714 144 69 66;
217992 144 66 0;
218037 144 68 79;
218068 144 69 0;
218124 144 59 0;
218204 144 62 0;
218384 144 68 0;
218408 144 67 42;
218810 144 56 68;
218833 144 53 39;
218889 144 59 73;
218912 144 67 0;
218964 144 62 68;
219023 144 71 78;
219566 144 71 0;
219576 144 65 67;
219997 144 71 68;
220820 144 62 0;
221087 144 62 25;
221096 144 71 0;
221179 144 65 0;
221407 144 62 0;
221691 144 67 68;
221702 144 68 81;
221774 144 67 0;
221825 144 62 7;
221830 144 71 86;
221843 144 68 0;
222251 144 71 0;
222375 144 62 0;
222599 144 68 63;
222615 144 62 60;
222922 144 67 66;
222954 144 53 0;
222958 144 68 0;
222965 144 56 0;
223016 144 59 0;
223507 144 62 0;
223609 144 67 0;
224251 144 59 73;
224327 144 62 78;
224341 144 71 73;
224381 144 78 67;
224382 144 74 70;
224427 144 69 60;
224438 144 66 64;
224886 144 81 90;
225100 144 69 0;
225239 144 71 0;
225251 144 69 75;
225520 144 71 81;
225542 144 81 0;
225577 144 69 0;
225579 144 66 0;
225588 144 74 0;
225633 144 78 0;
225674 144 62 0;
225955 144 62 65;
225995 144 64 78;
226000 144 68 70;
226009 144 71 0;
226121 144 80 75;
226131 144 71 69;
226132 144 76 90;
226139 144 74 74;
228412 144 62 0;
228479 144 59 0;
228539 144 74 0;
228595 144 71 0;
228640 144 80 0;
228656 144 68 0;
228696 144 76 0;
228823 144 64 0;
228997 144 73 61;
229002 144 64 74;
229010 144 69 65;
229010 144 79 76;
229013 144 68 59;
229015 144 57 65;
229027 144 76 78;
229031 144 61 49;
229058 144 61 0;
229670 144 61 1;
230089 144 68 0;
230165 144 76 0;
230171 144 79 0;
230190 144 64 0;
230300 144 69 0;
230378 144 73 0;
230525 144 61 0;
230597 144 62 78;
230601 144 74 78;
230603 144 77 70;
230604 144 65 66;
230609 144 69 59;
232549 144 69 0;
232673 144 69 63;
232949 144 57 0;
232967 144 77 0;
233056 144 74 0;
233355 144 65 0;
233397 144 67 66;
233429 144 69 0;
233521 144 62 0;
233974 144 55 45;
234248 144 67 0;
234307 144 59 73;
234568 144 62 76;
234846 144 67 73;
235140 144 71 66;
235471 144 74 65;
235482 144 62 0;
235677 144 67 0;
235815 144 62 57;
235874 144 74 0;
236084 144 71 0;
236113 144 67 64;
236569 144 79 74;
237612 144 55 0;
237697 144 59 0;
237820 144 62 0;
238657 144 79 0;
238738 144 78 66;
238738 144 51 54;
238741 144 63 67;
238762 144 54 52;
238768 144 58 39;
238769 144 70 71;
238797 144 67 0;
245843 144 54 0;
246047 144 58 0;
247135 144 70 0;
247382 144 63 0;
247443 144 78 0;
247455 144 51 0;
<Ugly>
20503 144 49 57;
20534 144 66 57;
20536 144 75 60;
20537 144 61 70;
22029 144 49 0;
22219 144 61 0;
22427 144 66 0;
22709 144 54 24;
22711 144 75 0;
22734 144 73 54;
22760 144 73 0;
22781 144 73 38;
22868 144 63 4;
24183 144 73 0;
24200 144 54 0;
24321 144 63 0;
24828 144 56 50;
24831 144 63 51;
24869 144 71 68;
25041 144 59 14;
26188 144 71 0;
26268 144 59 0;
26291 144 63 0;
26359 144 56 0;
26772 144 56 47;
26785 144 66 58;
26790 144 78 65;
26792 144 58 53;
26819 144 70 28;
28636 144 58 0;
29107 144 70 0;
29187 144 78 0;
29196 144 66 0;
29221 144 56 0;
30171 144 70 56;
30172 144 73 57;
30176 144 64 61;
30227 144 67 53;
30564 144 54 2;
31709 144 67 0;
31722 144 70 0;
31753 144 73 0;
31840 144 54 0;
31843 144 64 0;
32311 144 70 61;
32323 144 66 62;
32325 144 61 68;
32345 144 51 75;
32357 144 64 57;
34037 144 64 0;
34044 144 66 0;
34053 144 70 0;
34080 144 51 0;
34135 144 61 0;
34771 144 49 41;
34772 144 60 44;
34780 144 56 15;
34781 144 63 30;
34782 144 59 38;
34782 144 70 50;
34783 144 66 74;
34977 144 52 14;
36356 144 52 0;
36366 144 63 0;
36395 144 70 0;
36405 144 66 0;
36425 144 60 0;
36430 144 59 0;
36466 144 56 0;
36599 144 49 0;
37176 144 63 70;
37182 144 55 45;
37190 144 62 73;
37197 144 48 77;
37198 144 51 72;
37204 144 60 61;
37205 144 53 70;
39397 144 48 0;
39419 144 53 0;
39438 144 51 0;
39471 144 62 0;
39612 144 63 0;
39715 144 60 0;
39823 144 55 0;
40112 144 58 77;
40115 144 44 54;
40126 144 55 74;
40139 144 57 38;
40664 144 51 4;
41007 144 57 0;
41067 144 46 22;
41087 144 57 28;
41101 144 63 57;
41106 144 61 79;
41116 144 60 90;
43895 144 46 0;
43932 144 57 0;
43934 144 44 0;
43951 144 60 0;
43963 144 61 0;
43975 144 63 0;
44037 144 51 0;
44045 144 58 0;
44141 144 55 0;
44609 144 70 67;
44627 144 49 89;
44631 144 63 67;
44633 144 58 84;
45233 144 63 0;
45476 144 66 81;
45492 144 63 47;
45495 144 70 0;
45497 144 68 77;
45741 144 49 0;
45858 144 58 0;
46063 144 63 0;
46209 144 68 0;
46297 144 66 0;
46466 144 54 61;
46494 144 67 66;
46500 144 68 87;
47443 144 67 0;
47444 144 61 30;
47445 144 66 75;
47496 144 68 0;
47795 144 56 2;
47967 144 56 0;
48025 144 54 0;
48039 144 66 0;
48067 144 61 0;
48548 144 56 57;
48574 144 66 75;
48577 144 68 71;
49130 144 66 0;
49241 144 68 0;
49276 144 66 8;
49334 144 68 17;
49358 144 70 75;
49359 144 73 77;
50220 144 70 0;
50223 144 73 0;
50243 144 68 0;
50254 144 66 0;
50353 144 56 0;
50578 144 66 33;
50599 144 56 14;
50619 144 72 85;
50621 144 68 50;
50644 144 74 70;
50673 144 62 53;
51493 144 70 79;
51969 144 74 0;
51997 144 72 0;
52010 144 62 0;
52023 144 66 0;
52069 144 68 0;
52108 144 70 0;
52130 144 56 0;
52720 144 54 20;
52751 144 61 56;
52752 144 66 66;
52773 144 69 70;
52784 144 71 68;
52802 144 59 62;
52827 144 57 43;
53368 144 66 0;
53535 144 66 70;
53915 144 57 0;
54004 144 59 0;
54022 144 71 0;
54130 144 69 0;
54258 144 66 0;
54297 144 54 0;
54339 144 61 0;
54599 144 58 70;
54601 144 54 85;
54608 144 68 82;
54609 144 66 79;
54610 144 61 70;
54617 144 70 89;
54624 144 56 75;
55042 144 66 0;
55295 144 66 81;
55874 144 58 0;
55887 144 70 0;
55897 144 68 0;
55909 144 61 0;
55914 144 56 0;
55956 144 66 0;
55986 144 54 0;
56347 144 54 66;
56351 144 61 54;
56368 144 66 82;
56377 144 56 70;
56377 144 57 76;
56378 144 69 86;
56380 144 68 82;
56889 144 66 0;
57092 144 66 74;
57556 144 56 0;
57583 144 54 0;
57592 144 68 0;
57621 144 66 0;
57658 144 57 0;
57661 144 69 0;
57768 144 61 0;
58164 144 53 22;
58190 144 55 58;
58238 144 56 41;
58265 144 61 12;
58271 144 57 42;
58312 144 67 86;
58313 144 65 78;
58319 144 68 82;
58337 144 72 60;
58402 144 70 14;
59060 144 65 0;
59168 144 65 67;
59567 144 72 0;
60031 144 65 0;
60145 144 65 52;
60751 144 65 0;
61090 144 65 36;
61746 144 65 0;
61998 144 65 24;
62244 144 55 0;
62269 144 53 0;
62308 144 56 0;
62322 144 61 0;
62424 144 57 0;
62589 144 70 0;
62655 144 68 0;
62739 144 65 0;
62854 144 67 0;
63027 144 70 84;
63030 144 65 77;
63036 144 42 89;
63042 144 68 78;
63045 144 54 67;
63631 144 65 0;
63749 144 65 85;
64365 144 70 0;
64506 144 42 0;
64638 144 68 0;
64723 144 65 0;
64740 144 54 0;
64848 144 44 43;
64961 144 54 24;
64973 144 66 84;
64983 144 65 63;
64988 144 70 82;
64991 144 68 84;
65063 144 50 24;
65084 144 47 27;
65479 144 65 0;
65706 144 65 84;
65817 144 46 1;
65863 144 70 0;
66308 144 70 82;
66382 144 46 0;
66414 144 47 0;
66442 144 50 0;
66548 144 44 0;
66593 144 65 0;
66616 144 54 0;
66628 144 70 0;
66672 144 68 0;
66680 144 66 0;
67075 144 46 74;
67141 144 51 73;
67143 144 49 85;
67182 144 56 58;
67287 144 58 75;
67860 144 63 75;
67861 144 61 77;
68182 144 58 0;
68366 144 58 79;
68556 144 49 0;
68605 144 51 0;
68690 144 56 0;
68711 144 63 0;
68724 144 46 0;
68730 144 61 0;
68803 144 58 0;
68984 144 46 41;
69045 144 50 65;
69075 144 54 60;
69084 144 52 77;
69172 144 58 79;
69192 144 60 81;
69196 144 62 91;
69640 144 58 0;
69809 144 58 87;
70138 144 58 0;
70295 144 58 77;
70525 144 50 0;
70573 144 62 0;
70612 144 52 0;
70614 144 46 0;
70655 144 60 0;
70681 144 58 0;
70740 144 54 0;
70994 144 47 23;
71042 144 49 70;
71081 144 52 69;
71089 144 54 75;
71129 144 60 79;
71156 144 61 81;
71765 144 59 73;
71829 144 60 0;
72234 144 57 68;
72387 144 49 0;
72411 144 47 0;
72509 144 52 0;
72522 144 59 0;
72548 144 54 0;
72600 144 57 0;
72731 144 61 0;
72860 144 48 57;
72917 144 51 81;
72947 144 53 70;
72992 144 55 71;
73047 144 60 72;
73074 144 62 80;
73097 144 63 68;
73588 144 50 1;
73689 144 60 0;
73836 144 60 71;
74154 144 60 0;
74169 144 55 0;
74247 144 55 29;
74406 144 50 0;
74413 144 62 0;
74445 144 48 0;
74461 144 63 0;
74490 144 51 0;
74524 144 53 0;
74678 144 55 0;
74810 144 50 48;
74875 144 56 75;
74884 144 54 79;
74977 144 52 50;
74997 144 59 68;
75004 144 57 68;
75024 144 62 70;
75056 144 66 78;
75071 144 65 50;
75082 144 64 57;
75472 144 64 0;
75656 144 68 68;
75805 144 59 0;
76022 144 65 0;
76059 144 59 53;
76106 144 62 0;
76252 144 52 0;
76274 144 50 0;
76283 144 68 0;
76309 144 54 0;
76327 144 62 70;
76331 144 56 0;
76340 144 57 0;
76535 144 59 0;
76588 144 62 0;
76610 144 66 0;
76765 144 54 72;
76881 144 61 78;
76908 144 56 42;
76908 144 60 46;
76914 144 59 54;
76954 144 62 25;
76970 144 64 31;
76981 144 57 16;
77095 144 55 10;
77140 144 74 32;
77156 144 71 32;
77169 144 72 31;
77180 144 67 50;
77268 144 76 9;
78087 144 75 1;
78862 144 61 0;
78908 144 56 0;
78924 144 62 0;
79326 144 64 0;
79593 144 60 0;
79674 144 59 0;
79809 144 57 0;
79813 144 55 0;
79820 144 54 0;
80317 144 67 0;
80358 144 71 0;
80369 144 72 0;
80393 144 76 0;
80396 144 75 0;
80403 144 74 0;
81272 144 34 82;
81274 144 44 65;
81280 144 68 81;
81283 144 70 74;
81298 144 65 73;
81941 144 65 0;
84992 144 68 0;
85004 144 70 0;
85616 144 44 0;
85658 144 34 0;
85933 144 34 62;
86025 144 44 45;
86119 144 75 47;
86158 144 85 79;
86906 144 85 0;
87041 144 84 80;
87576 144 84 0;
87655 144 75 0;
87796 144 75 56;
87834 144 83 53;
88194 144 83 0;
88205 144 75 0;
88342 144 82 87;
88348 144 75 54;
88526 144 34 0;
88636 144 44 0;
88683 144 80 81;
88742 144 75 0;
88748 144 82 0;
88849 144 80 0;
89059 144 37 31;
89148 144 49 75;
89244 144 70 58;
89264 144 80 85;
89563 144 70 0;
89585 144 80 0;
89646 144 78 56;
89647 144 70 74;
89908 144 75 47;
89946 144 78 0;
90024 144 70 0;
90129 144 75 0;
90261 144 66 65;
90408 144 66 0;
90580 144 62 76;
90585 144 64 74;
90656 144 37 0;
90672 144 64 0;
90730 144 62 0;
90871 144 49 0;
91070 144 42 61;
91088 144 59 78;
91249 144 44 4;
91379 144 59 0;
91425 144 50 7;
91467 144 52 6;
91480 144 48 24;
91527 144 44 0;
91532 144 57 84;
91548 144 42 0;
91575 144 45 17;
91787 144 57 0;
91962 144 56 40;
92157 144 52 0;
92177 144 54 2;
92201 144 45 0;
92207 144 48 0;
92229 144 50 0;
92287 144 54 0;
92313 144 53 56;
92315 144 52 62;
92377 144 56 0;
92610 144 52 0;
92632 144 53 0;
92863 144 34 46;
92864 144 32 60;
92908 144 44 47;
92959 144 48 70;
92995 144 33 50;
93044 144 49 50;
94034 144 47 3;
95715 144 49 0;
99285 144 47 0;
99427 144 48 0;
99464 144 32 0;
99493 144 33 0;
99506 144 34 0;
99708 144 44 0;
100929 144 73 9;
101028 144 78 56;
101057 144 81 39;
101124 144 85 74;
101255 144 75 8;
101615 144 81 0;
101643 144 82 95;
101696 144 75 0;
101832 144 85 0;
102061 144 78 0;
102142 144 82 0;
102143 144 73 0;
102396 144 73 42;
102441 144 75 70;
102449 144 77 73;
102459 144 76 64;
102490 144 73 0;
102528 144 79 73;
102589 144 74 10;
102590 144 80 47;
102591 144 71 12;
102616 144 72 23;
102689 144 82 64;
102717 144 79 0;
103144 144 79 70;
103148 144 80 0;
103190 144 82 0;
103567 144 76 0;
103573 144 74 0;
103574 144 79 0;
103575 144 77 0;
103582 144 72 0;
103603 144 75 0;
103641 144 71 0;
104000 144 67 87;
104039 144 70 21;
104054 144 72 31;
104080 144 76 64;
104081 144 71 41;
104082 144 74 50;
104174 144 69 12;
104187 144 78 67;
104285 144 67 0;
104307 144 80 64;
104587 144 78 0;
104760 144 78 77;
104964 144 80 0;
105150 144 76 0;
105154 144 78 0;
105155 144 74 0;
105156 144 70 0;
105191 144 72 0;
105196 144 71 0;
105206 144 69 0;
105536 144 63 67;
105679 144 70 65;
105700 144 72 65;
105764 144 75 42;
105863 144 69 11;
105873 144 71 9;
106003 144 68 4;
106054 144 66 3;
106075 144 67 7;
106343 144 74 80;
106400 144 75 0;
106700 144 67 0;
106712 144 66 0;
106717 144 71 0;
106717 144 68 0;
106722 144 72 0;
106741 144 69 0;
106768 144 74 0;
106782 144 70 0;
106794 144 63 0;
107479 144 61 78;
107540 144 65 73;
107580 144 67 78;
107585 144 69 41;
107627 144 70 66;
107638 144 75 7;
108149 144 70 0;
108270 144 70 97;
108580 144 75 0;
108647 144 69 0;
108649 144 67 0;
108653 144 65 0;
108745 144 61 0;
108745 144 70 0;
109199 144 63 56;
109215 144 58 29;
109260 144 64 67;
109274 144 67 53;
109290 144 65 29;
109330 144 68 68;
109394 144 70 38;
109394 144 66 37;
109511 144 61 3;
109533 144 66 0;
109841 144 59 3;
109899 144 66 85;
109947 144 67 0;
110004 144 70 0;
110246 144 65 0;
110264 144 64 0;
110313 144 59 0;
110336 144 63 0;
110349 144 68 0;
110361 144 61 0;
110432 144 58 0;
110461 144 66 0;
110727 144 54 49;
110846 144 56 43;
110846 144 61 61;
110887 144 62 61;
110892 144 64 62;
110904 144 60 61;
110908 144 59 57;
110928 144 68 64;
110940 144 70 22;
110941 144 66 75;
110999 144 70 0;
111087 144 64 0;
111256 144 63 67;
111299 144 53 6;
111330 144 59 0;
111340 144 60 0;
111358 144 68 0;
111360 144 62 0;
111396 144 56 0;
111411 144 61 0;
111417 144 66 0;
111427 144 53 0;
111515 144 54 0;
111572 144 63 0;
111633 144 58 49;
111663 144 57 40;
111668 144 60 67;
111683 144 59 45;
111684 144 50 56;
111708 144 53 40;
111749 144 63 59;
111750 144 66 52;
111760 144 52 18;
111794 144 61 31;
111807 144 55 13;
111863 144 60 0;
111898 144 56 18;
112009 144 66 0;
112015 144 61 0;
112023 144 52 0;
112059 144 50 0;
112094 144 55 0;
112096 144 60 84;
112125 144 53 0;
112173 144 59 0;
112174 144 56 0;
112194 144 57 0;
112199 144 63 0;
112207 144 58 0;
112376 144 60 0;
112420 144 46 57;
112510 144 49 30;
112545 144 54 65;
112549 144 51 56;
112567 144 55 79;
112572 144 53 74;
112616 144 57 59;
112630 144 58 65;
112635 144 51 0;
112816 144 57 0;
112916 144 49 0;
112985 144 57 79;
113069 144 53 0;
113098 144 58 0;
113159 144 54 0;
113221 144 46 0;
113333 144 55 0;
113334 144 57 0;
113656 144 36 57;
113672 144 39 53;
113733 144 44 79;
113797 144 50 81;
113807 144 48 71;
113860 144 77 64;
114005 144 90 104;
114046 144 48 0;
114049 144 90 0;
114067 144 89 77;
115819 144 89 0;
116050 144 77 0;
116096 144 90 95;
116146 144 77 54;
116170 144 85 59;
116185 144 90 0;
116195 144 89 73;
116297 144 85 0;
117420 144 89 0;
117448 144 77 0;
117930 144 90 107;
117984 144 91 48;
117993 144 89 61;
118007 144 90 0;
118185 144 91 0;
118722 144 89 0;
118736 144 77 72;
118970 144 36 0;
119029 144 39 0;
119074 144 77 0;
119108 144 44 0;
119438 144 50 0;
119851 144 49 58;
119900 144 51 39;
119904 144 54 45;
119954 144 59 72;
120025 144 61 82;
120025 144 63 81;
120420 144 61 0;
120436 144 63 0;
120498 144 60 91;
120499 144 54 0;
120884 144 59 0;
120911 144 51 0;
120939 144 49 0;
120996 144 60 0;
121161 144 49 74;
121179 144 53 70;
121181 144 62 92;
121196 144 57 68;
121212 144 50 50;
121219 144 52 76;
121818 144 59 71;
121818 144 60 73;
122021 144 50 0;
122060 144 52 0;
122090 144 59 0;
122118 144 57 0;
122125 144 62 0;
122135 144 49 0;
122136 144 60 0;
122191 144 53 0;
122424 144 48 80;
122436 144 51 66;
122439 144 57 81;
122442 144 61 67;
122443 144 63 75;
122444 144 59 76;
122453 144 53 80;
122463 144 54 59;
122475 144 54 0;
122529 144 67 32;
122732 144 59 0;
122763 144 67 0;
122778 144 61 0;
122797 144 63 0;
122898 144 61 79;
122899 144 63 82;
122901 144 59 86;
122904 144 67 86;
123020 144 51 0;
123119 144 48 0;
123131 144 53 0;
123143 144 67 0;
123201 144 57 0;
123222 144 61 0;
123225 144 59 0;
123228 144 63 0;
123413 144 52 70;
123425 144 62 88;
123429 144 55 77;
123440 144 53 73;
123441 144 50 80;
123442 144 59 75;
123447 144 46 93;
123458 144 60 85;
123461 144 53 0;
123495 144 64 61;
124009 144 59 0;
124022 144 64 0;
124146 144 59 91;
124241 144 50 0;
124298 144 52 0;
124302 144 55 0;
124367 144 46 0;
124398 144 62 0;
124416 144 60 0;
124597 144 59 0;
124695 144 47 70;
124699 144 45 61;
124716 144 49 81;
124732 144 48 75;
124737 144 52 97;
124769 144 45 0;
124781 144 53 55;
124794 144 55 57;
124805 144 61 93;
124809 144 63 87;
124815 144 59 73;
124833 144 65 79;
124954 144 55 0;
125079 144 65 0;
125082 144 61 0;
125085 144 59 0;
125100 144 63 0;
125231 144 61 87;
125235 144 63 85;
125243 144 59 88;
125245 144 65 95;
125559 144 65 0;
125561 144 49 0;
125566 144 48 0;
125583 144 52 0;
125584 144 59 0;
125585 144 53 0;
125586 144 61 0;
125626 144 47 0;
125650 144 63 0;
125983 144 50 53;
126004 144 47 21;
126042 144 55 84;
126058 144 66 107;
126065 144 68 101;
126068 144 62 97;
126077 144 53 76;
126079 144 52 84;
126469 144 68 0;
126472 144 62 0;
126481 144 66 0;
126590 144 66 93;
126592 144 68 87;
126609 144 62 86;
126917 144 53 0;
126929 144 52 0;
126948 144 55 0;
126973 144 66 0;
126974 144 68 0;
126996 144 50 0;
127027 144 62 0;
127137 144 47 0;
127500 144 70 40;
127519 144 54 93;
127526 144 43 84;
127530 144 45 88;
127530 144 63 91;
127534 144 60 100;
127536 144 46 87;
127550 144 66 93;
127562 144 51 41;
127564 144 68 50;
127580 144 68 0;
127660 144 68 17;
127796 144 60 0;
127820 144 68 0;
127844 144 66 0;
127856 144 63 0;
127868 144 70 0;
127926 144 70 70;
127932 144 63 93;
127941 144 60 95;
127956 144 66 99;
127967 144 68 48;
128159 144 53 5;
128213 144 54 0;
128216 144 43 0;
128218 144 46 0;
128223 144 60 0;
128225 144 45 0;
128226 144 51 0;
128269 144 53 0;
128294 144 68 0;
128304 144 63 0;
128313 144 66 0;
128336 144 70 0;
128531 144 62 90;
128540 144 50 66;
128556 144 73 77;
128562 144 81 102;
128566 144 54 60;
128579 144 71 70;
128581 144 59 64;
128585 144 69 61;
128607 144 76 60;
128619 144 58 16;
128625 144 56 13;
128698 144 52 8;
129050 144 71 0;
129052 144 69 0;
129131 144 56 0;
129372 144 58 0;
132190 144 54 0;
132748 144 76 0;
132885 144 73 0;
132902 144 81 0;
133022 144 62 0;
133023 144 59 0;
133089 144 52 0;
133191 144 50 0;
134031 144 42 71;
134129 144 54 74;
134191 144 68 77;
134637 144 54 0;
134639 144 44 64;
134656 144 42 0;
134660 144 66 78;
134696 144 54 50;
134698 144 56 61;
134758 144 68 0;
134768 144 56 0;
134857 144 54 0;
135427 144 66 0;
135435 144 44 0;
135540 144 44 104;
135591 144 46 78;
135635 144 54 72;
135671 144 49 34;
135687 144 61 95;
135711 144 65 76;
135892 144 61 0;
136168 144 65 0;
136285 144 61 67;
136290 144 64 87;
136861 144 61 0;
136871 144 44 0;
136873 144 46 0;
136881 144 64 0;
136886 144 49 0;
136984 144 54 0;
137126 144 46 58;
137225 144 49 62;
137257 144 53 60;
137258 144 52 68;
137265 144 55 43;
137271 144 57 78;
137295 144 63 89;
137306 144 59 80;
137310 144 61 77;
137710 144 52 0;
137741 144 57 0;
137748 144 63 0;
137755 144 53 0;
137755 144 55 0;
137762 144 61 0;
137764 144 49 0;
137813 144 59 0;
137885 144 63 84;
137901 144 55 73;
137902 144 63 0;
137920 144 50 80;
137924 144 62 88;
137925 144 63 61;
137926 144 59 87;
137938 144 52 53;
137944 144 59 0;
137965 144 63 0;
138498 144 52 0;
138505 144 62 0;
138515 144 55 0;
138523 144 50 0;
138605 144 46 0;
138873 144 42 58;
138903 144 44 70;
138970 144 49 74;
138980 144 46 74;
139014 144 52 84;
139015 144 58 87;
139726 144 58 0;
139744 144 46 0;
139755 144 57 70;
139827 144 47 50;
140465 144 47 0;
140475 144 44 0;
140499 144 49 0;
140569 144 52 0;
140602 144 42 0;
140628 144 57 0;
140943 144 37 63;
140992 144 42 77;
141023 144 44 66;
141068 144 48 67;
141095 144 52 70;
141101 144 53 70;
141177 144 54 45;
141270 144 53 0;
141277 144 52 0;
141834 144 53 78;
141867 144 54 0;
143254 144 37 0;
143268 144 53 0;
143326 144 42 0;
143353 144 44 0;
143530 144 48 0;
144235 144 54 77;
144249 144 60 84;
144252 144 58 89;
144254 144 63 87;
144269 144 62 88;
145608 144 54 0;
145788 144 60 0;
145788 144 63 0;
145879 144 60 65;
145880 144 63 43;
145892 144 52 80;
145893 144 53 83;
145893 144 68 87;
145915 144 54 51;
145915 144 55 84;
145919 144 56 61;
145929 144 67 70;
145930 144 54 0;
145966 144 56 0;
146156 144 54 5;
146531 144 53 0;
146579 144 52 0;
146580 144 67 0;
146601 144 62 0;
146670 144 63 0;
146675 144 55 0;
146682 144 54 0;
146693 144 68 0;
146781 144 60 0;
146827 144 58 0;
147012 144 49 97;
147018 144 64 70;
147022 144 60 64;
147028 144 58 89;
147029 144 51 71;
147029 144 66 74;
147042 144 70 67;
147043 144 68 79;
147054 144 54 45;
147206 144 68 0;
147468 144 64 0;
147489 144 54 0;
147492 144 70 0;
147554 144 51 0;
147585 144 58 0;
147621 144 49 0;
147625 144 66 0;
147669 144 60 0;
148009 144 59 54;
148011 144 48 69;
148012 144 67 92;
148016 144 73 78;
148020 144 50 69;
148021 144 55 74;
148026 144 68 81;
148038 144 52 87;
148038 144 53 87;
148163 144 71 28;
148289 144 71 0;
148363 144 68 0;
148389 144 59 0;
148422 144 52 0;
148425 144 53 0;
148465 144 67 0;
148471 144 55 0;
148521 144 48 0;
148541 144 50 0;
148544 144 73 0;
148896 144 46 54;
148919 144 73 64;
148925 144 75 39;
148927 144 55 76;
148934 144 69 66;
148945 144 71 68;
148952 144 50 88;
148954 144 52 87;
148960 144 51 58;
148961 144 71 0;
148971 144 51 0;
149082 144 72 31;
149275 144 72 0;
149304 144 52 0;
149310 144 50 0;
149340 144 69 0;
149354 144 55 0;
149402 144 73 0;
149437 144 75 0;
149477 144 46 0;
149759 144 45 64;
149770 144 80 9;
149777 144 49 67;
149779 144 51 73;
149780 144 55 68;
149786 144 53 66;
149801 144 78 84;
149807 144 71 62;
150116 144 71 0;
150125 144 53 0;
150150 144 55 0;
150178 144 49 0;
150204 144 45 0;
150209 144 78 0;
150219 144 51 0;
150250 144 80 0;
150509 144 80 75;
150510 144 42 79;
150522 144 49 71;
150531 144 74 71;
150531 144 52 78;
150534 144 76 70;
150628 144 77 43;
150777 144 77 0;
150800 144 76 0;
150813 144 74 0;
150831 144 52 0;
150863 144 49 0;
150909 144 80 0;
150935 144 42 0;
151067 144 50 57;
151094 144 76 69;
151096 144 46 61;
151098 144 77 66;
151103 144 41 68;
151106 144 40 70;
151130 144 48 64;
151131 144 79 60;
151137 144 82 70;
151139 144 47 64;
151141 144 81 79;
151323 144 47 0;
151325 144 77 0;
151332 144 81 0;
151337 144 76 0;
151337 144 79 0;
151342 144 48 0;
151381 144 46 0;
151390 144 50 0;
151417 144 40 0;
151434 144 41 0;
151445 144 82 0;
152055 144 33 66;
152063 144 31 65;
152158 144 45 70;
152176 144 84 79;
152204 144 31 0;
152254 144 96 95;
154641 144 93 60;
154666 144 96 0;
154730 144 84 0;
156332 144 33 0;
156356 144 93 0;
156527 144 45 0;
157110 144 49 58;
157191 144 56 72;
157245 144 51 85;
157259 144 54 56;
157283 144 61 66;
157318 144 63 91;
157633 144 61 0;
157809 144 61 89;
158126 144 54 0;
158128 144 51 0;
158200 144 49 0;
158272 144 56 0;
158306 144 61 0;
158318 144 63 0;
158415 144 50 58;
158440 144 52 67;
158443 144 53 90;
158485 144 56 79;
158556 144 64 70;
158558 144 68 70;
158944 144 63 82;
159201 144 52 0;
159222 144 50 0;
159235 144 53 0;
159304 144 64 0;
159317 144 63 0;
159327 144 68 0;
159328 144 56 0;
159453 144 47 78;
159501 144 51 60;
159548 144 53 78;
159553 144 56 93;
159622 144 60 77;
159631 144 68 89;
160096 144 63 64;
160120 144 64 64;
160223 144 60 0;
160344 144 47 0;
160426 144 51 0;
160436 144 56 0;
160496 144 68 0;
160579 144 64 0;
160610 144 53 0;
160663 144 63 0;
160706 144 48 80;
160707 144 52 92;
160733 144 64 94;
160734 144 60 92;
160734 144 67 90;
160743 144 55 78;
161010 144 60 0;
161173 144 60 98;
161355 144 67 0;
161390 144 52 0;
161401 144 48 0;
161504 144 55 0;
161601 144 60 0;
161830 144 65 98;
161833 144 52 78;
161835 144 53 80;
161842 144 59 78;
161842 144 60 78;
161900 144 64 0;
162328 144 64 98;
162411 144 65 0;
162645 144 52 0;
162685 144 53 0;
162720 144 64 0;
162798 144 59 0;
162804 144 60 0;
163288 144 58 87;
163337 144 73 74;
163345 144 70 84;
163385 144 62 23;
163390 144 57 44;
163408 144 60 19;
163430 144 63 18;
163431 144 64 35;
163437 144 67 80;
163443 144 65 73;
163449 144 61 17;
163673 144 57 0;
164362 144 59 3;
164728 144 68 58;
164759 144 70 0;
164788 144 63 0;
164805 144 61 0;
164833 144 65 0;
164862 144 67 0;
164878 144 64 0;
164921 144 62 0;
164957 144 58 0;
164961 144 60 0;
164999 144 59 0;
165119 144 73 0;
165186 144 68 0;
165287 144 57 70;
165355 144 61 85;
165358 144 63 84;
165390 144 65 47;
165393 144 59 53;
165409 144 68 89;
165410 144 70 89;
165410 144 75 93;
165919 144 68 0;
166027 144 75 0;
166043 144 73 79;
166083 144 68 84;
166258 144 59 0;
166286 144 57 0;
166298 144 61 0;
166310 144 65 0;
166378 144 63 0;
166382 144 68 0;
166399 144 70 0;
166473 144 73 0;
166902 144 63 7;
166923 144 66 78;
166991 144 71 62;
166994 144 70 71;
167009 144 78 85;
167025 144 80 85;
167777 144 78 0;
167815 144 77 84;
167844 144 80 0;
168287 144 63 0;
168302 144 77 0;
168322 144 70 0;
168322 144 66 0;
168363 144 71 0;
168562 144 62 57;
168626 144 64 62;
168635 144 66 82;
168677 144 69 63;
168682 144 68 68;
168711 144 76 81;
168724 144 78 107;
169401 144 76 0;
170003 144 68 0;
170168 144 66 0;
170203 144 64 0;
170208 144 62 0;
170295 144 78 0;
170419 144 69 0;
170575 144 75 71;
170581 144 66 77;
170587 144 60 92;
170596 144 69 65;
170606 144 74 80;
170610 144 63 59;
170964 144 74 0;
171293 144 72 73;
171333 144 60 0;
171399 144 75 0;
171461 144 69 0;
171464 144 63 0;
171504 144 66 0;
171703 144 72 0;
171878 144 75 87;
171879 144 73 84;
171888 144 64 78;
171902 144 59 78;
171908 144 66 46;
171919 144 62 64;
172246 144 66 0;
172250 144 59 0;
172354 144 73 0;
172385 144 75 0;
172873 144 79 92;
172873 144 80 91;
172880 144 59 36;
172881 144 82 99;
173108 144 62 0;
173153 144 59 0;
173179 144 64 0;
173269 144 80 0;
173284 144 82 0;
173296 144 79 0;
173726 144 54 89;
173745 144 85 85;
173754 144 62 87;
173754 144 64 75;
173757 144 81 85;
173759 144 82 77;
173768 144 59 84;
174113 144 82 0;
174128 144 81 0;
174218 144 85 0;
174336 144 79 78;
174336 144 82 89;
174469 144 59 0;
174532 144 82 0;
174564 144 79 0;
174578 144 62 0;
174612 144 54 0;
174618 144 64 0;
174710 144 80 95;
174712 144 77 98;
174941 144 77 0;
174999 144 80 0;
175109 144 80 99;
175112 144 58 74;
175117 144 64 67;
175117 144 77 90;
175124 144 60 80;
175126 144 53 61;
175334 144 80 0;
175361 144 77 0;
175422 144 64 0;
175500 144 76 81;
175502 144 78 95;
175675 144 76 0;
175699 144 78 0;
175844 144 74 95;
175846 144 75 71;
176000 144 74 0;
176028 144 75 0;
176199 144 75 73;
176201 144 74 80;
176205 144 76 98;
176370 144 58 0;
176396 144 53 0;
176404 144 76 0;
176408 144 75 0;
176408 144 74 0;
176459 144 60 0;
176645 144 72 64;
176649 144 51 95;
176656 144 62 70;
176667 144 74 97;
176671 144 73 67;
176814 144 73 0;
176841 144 74 0;
176903 144 72 0;
177061 144 73 84;
177063 144 71 88;
177099 144 72 78;
177197 144 73 0;
177198 144 72 0;
177247 144 71 0;
177423 144 70 93;
177433 144 69 80;
177605 144 70 0;
177607 144 69 0;
177800 144 67 86;
177804 144 69 79;
177944 144 69 0;
177955 144 67 0;
178226 144 65 70;
178226 144 68 64;
178384 144 68 0;
178388 144 65 0;
178628 144 64 70;
178630 144 66 71;
178638 144 65 63;
178659 144 54 1;
178664 144 56 1;
178780 144 65 0;
178798 144 66 0;
178809 144 64 0;
178894 144 62 0;
178994 144 60 5;
179060 144 63 58;
179078 144 62 42;
179231 144 62 0;
179257 144 63 0;
179311 144 60 0;
179588 144 57 44;
179589 144 59 75;
179599 144 60 80;
179604 144 55 43;
179629 144 61 61;
179639 144 67 51;
179642 144 62 52;
179642 144 64 51;
179643 144 65 50;
179676 144 58 42;
182952 144 58 0;
182989 144 55 0;
182993 144 57 0;
182994 144 62 0;
183002 144 59 0;
183004 144 64 0;
183028 144 65 0;
183037 144 67 0;
183044 144 56 0;
183045 144 54 0;
183048 144 60 0;
183085 144 61 0;
183165 144 51 0;
183561 144 40 80;
183578 144 42 66;
183610 144 46 72;
183649 144 52 80;
183662 144 61 38;
183683 144 54 67;
183703 144 53 47;
183716 144 56 56;
183775 144 50 12;
185019 144 62 1;
188354 144 48 1;
188394 144 53 0;
188440 144 40 0;
188479 144 61 0;
188484 144 54 0;
188488 144 62 0;
188515 144 56 0;
188519 144 42 0;
188536 144 46 0;
188557 144 48 0;
188607 144 50 0;
188615 144 52 0;
189187 144 63 15;
189209 144 66 61;
189210 144 70 61;
189244 144 69 37;
189257 144 72 72;
189259 144 74 76;
189272 144 68 20;
189337 144 79 42;
189341 144 81 52;
189344 144 84 64;
189345 144 83 59;
189349 144 78 50;
189363 144 76 52;
189363 144 87 79;
189374 144 77 39;
189433 144 64 8;
189486 144 67 5;
189494 144 65 6;
189847 144 77 0;
189876 144 76 0;
189965 144 78 0;
189974 144 87 0;
190004 144 81 0;
190009 144 83 0;
190011 144 79 0;
190014 144 84 0;
190241 144 76 66;
190250 144 85 61;
190747 144 76 0;
190759 144 85 0;
190979 144 76 53;
190987 144 84 55;
191233 144 84 0;
191301 144 76 0;
191455 144 76 71;
191458 144 82 71;
191480 144 78 39;
191638 144 74 0;
191692 144 76 0;
191842 144 80 1;
191880 144 74 56;
191895 144 76 32;
191919 144 82 0;
192000 144 76 0;
192005 144 72 0;
192039 144 66 0;
192049 144 67 0;
192052 144 68 0;
192053 144 70 0;
192059 144 69 0;
192076 144 64 0;
192078 144 74 0;
192086 144 65 0;
192114 144 80 0;
192115 144 63 0;
192199 144 78 0;
192384 144 55 77;
192392 144 56 52;
192397 144 58 65;
192438 144 63 25;
192444 144 67 70;
192449 144 61 22;
192489 144 72 68;
192494 144 74 66;
192515 144 80 54;
192535 144 78 56;
192543 144 84 66;
192577 144 78 0;
192664 144 62 6;
192720 144 74 0;
192734 144 84 0;
192758 144 72 0;
192805 144 80 0;
192892 144 56 0;
192898 144 72 88;
192905 144 78 73;
192928 144 83 73;
192930 144 80 41;
192936 144 81 67;
192977 144 80 0;
193004 144 81 0;
193031 144 78 0;
193061 144 83 0;
193084 144 72 0;
193233 144 71 90;
193240 144 72 62;
193268 144 78 14;
193319 144 72 0;
193407 144 71 0;
193415 144 78 0;
193539 144 71 86;
193539 144 78 50;
193541 144 79 75;
193543 144 81 87;
193547 144 73 42;
193593 144 73 0;
193605 144 78 0;
193664 144 81 0;
193668 144 79 0;
193673 144 71 0;
193844 144 69 74;
193851 144 79 61;
193989 144 79 0;
193992 144 69 0;
194139 144 75 65;
194150 144 70 68;
194152 144 73 58;
194160 144 77 80;
194165 144 76 66;
194201 144 70 0;
194204 144 73 0;
194254 144 76 0;
194274 144 77 0;
194294 144 75 0;
194508 144 73 61;
194513 144 75 85;
194518 144 66 65;
194684 144 66 0;
194756 144 73 0;
194766 144 62 0;
194776 144 75 0;
194918 144 74 66;
194926 144 76 66;
194928 144 73 59;
195004 144 68 10;
195100 144 76 0;
195101 144 61 0;
195131 144 74 0;
195173 144 67 0;
195201 144 63 0;
195209 144 58 0;
195210 144 73 0;
195213 144 68 0;
195245 144 55 0;
195493 144 47 60;
195494 144 48 61;
195533 144 49 34;
195536 144 56 91;
195548 144 51 31;
195586 144 60 60;
195593 144 59 56;
195655 144 63 44;
195684 144 71 75;
195687 144 72 86;
195932 144 72 0;
195948 144 71 0;
195975 144 49 0;
196025 144 63 0;
196139 144 71 73;
196142 144 63 25;
196207 144 63 0;
196285 144 71 0;
196530 144 70 63;
196738 144 70 0;
196869 144 69 74;
197010 144 69 0;
197167 144 68 51;
197412 144 60 0;
197457 144 59 0;
197502 144 67 72;
197541 144 68 0;
197738 144 67 0;
197738 144 66 78;
197992 144 65 87;
198005 144 66 0;
198218 144 63 75;
198265 144 65 0;
198367 144 50 1;
198429 144 63 0;
198451 144 64 52;
198457 144 59 1;
198678 144 61 53;
198711 144 59 0;
198724 144 64 0;
198777 144 50 0;
198811 144 51 0;
198856 144 48 0;
198874 144 47 0;
198899 144 56 0;
199086 144 61 0;
199098 144 46 56;
199119 144 43 84;
199121 144 44 61;
199193 144 49 64;
199198 144 51 85;
199204 144 50 61;
199208 144 47 38;
199213 144 45 32;
199216 144 55 94;
199219 144 53 87;
199344 144 56 53;
199355 144 59 57;
199360 144 62 65;
199364 144 64 63;
199502 144 60 9;
202828 144 49 0;
202833 144 44 0;
202845 144 50 0;
202876 144 43 0;
202903 144 53 0;
202916 144 45 0;
202928 144 47 0;
202934 144 46 0;
202986 144 51 0;
202986 144 60 0;
202992 144 59 0;
203040 144 64 0;
203057 144 62 0;
203108 144 56 0;
203140 144 55 0;
203915 144 46 79;
204032 144 58 84;
204078 144 68 61;
204125 144 80 82;
204578 144 80 0;
204642 144 79 76;
205272 144 68 0;
205293 144 58 0;
205312 144 46 0;
205368 144 79 0;
205405 144 51 46;
205519 144 45 65;
205589 144 57 80;
205605 144 49 17;
205680 144 68 65;
205706 144 77 94;
206070 144 77 0;
206091 144 68 0;
206189 144 75 81;
206191 144 68 77;
206524 144 51 0;
206592 144 49 0;
206632 144 46 10;
206667 144 45 0;
206669 144 57 0;
206691 144 46 0;
206694 144 75 0;
206720 144 68 0;
206931 144 44 37;
207021 144 56 97;
207037 144 46 46;
207072 144 46 0;
207091 144 66 51;
207161 144 75 101;
207530 144 75 0;
207548 144 74 81;
207568 144 56 0;
207572 144 43 66;
207589 144 46 32;
207595 144 57 73;
207597 144 55 73;
207602 144 44 0;
207605 144 51 61;
207697 144 51 0;
207967 144 66 0;
208006 144 57 0;
208068 144 51 3;
208104 144 55 0;
208109 144 46 0;
208114 144 74 0;
208146 144 66 84;
208153 144 43 0;
208169 144 51 0;
208303 144 66 0;
208504 144 73 89;
208510 144 42 93;
208511 144 54 113;
208520 144 64 91;
208695 144 64 0;
208769 144 54 0;
208779 144 53 97;
208789 144 41 92;
208801 144 42 0;
208829 144 73 0;
208835 144 72 122;
209169 144 72 0;
209239 144 63 81;
209276 144 53 0;
209290 144 41 0;
209482 144 63 0;
209603 144 54 87;
209620 144 72 73;
209623 144 61 51;
209810 144 54 0;
209814 144 40 20;
209817 144 72 0;
209828 144 53 68;
209842 144 61 0;
209853 144 41 21;
209862 144 72 60;
209865 144 71 70;
209867 144 42 32;
209920 144 72 0;
210083 144 71 0;
210140 144 53 0;
210150 144 41 0;
210164 144 40 0;
210173 144 42 0;
210241 144 61 35;
210244 144 60 62;
210310 144 61 0;
210342 144 60 0;
210458 144 39 68;
210468 144 51 74;
210482 144 70 73;
210491 144 68 60;
210610 144 68 0;
210672 144 51 0;
210673 144 39 0;
210692 144 52 68;
210697 144 70 0;
210702 144 40 75;
210707 144 60 73;
210711 144 38 62;
210730 144 38 0;
210776 144 69 23;
210785 144 60 0;
210970 144 69 0;
211001 144 52 0;
211005 144 59 95;
211054 144 40 0;
211134 144 59 0;
211364 144 66 66;
211370 144 49 63;
211373 144 37 70;
211631 144 37 0;
211633 144 49 0;
211645 144 36 57;
211646 144 50 60;
211650 144 38 60;
211657 144 48 54;
211846 144 66 0;
211936 144 48 0;
211943 144 38 0;
211947 144 50 0;
211952 144 36 0;
211996 144 55 70;
212086 144 55 0;
212356 144 54 59;
212375 144 63 72;
212379 144 46 67;
212655 144 54 0;
212660 144 35 22;
212664 144 46 0;
212684 144 47 36;
212696 144 36 21;
212800 144 53 13;
212825 144 63 0;
212884 144 62 30;
212996 144 53 0;
215350 144 36 0;
215422 144 35 0;
215643 144 47 0;
215879 144 62 0;
216299 144 49 25;
216399 144 56 67;
216479 144 63 78;
216531 144 73 78;
216618 144 51 22;
217174 144 58 65;
217189 144 73 0;
217205 144 70 71;
219444 144 51 0;
219475 144 49 0;
219525 144 56 0;
219559 144 63 0;
219560 144 58 0;
219621 144 70 0;
220058 144 51 24;
220154 144 54 56;
220179 144 58 60;
220213 144 61 41;
220272 144 66 45;
220307 144 75 82;
220784 144 54 0;
220935 144 73 63;
220937 144 75 0;
222763 144 51 0;
222783 144 58 0;
222849 144 66 0;
222868 144 73 0;
222901 144 61 0;
223401 144 54 56;
223505 144 61 51;
223586 144 58 63;
223618 144 68 64;
223646 144 78 87;
224291 144 64 80;
224293 144 56 3;
224296 144 76 80;
224299 144 62 56;
224306 144 78 0;
225622 144 54 0;
225658 144 56 0;
225674 144 68 0;
225691 144 76 0;
225699 144 58 0;
225749 144 62 0;
225753 144 61 0;
225772 144 64 0;
226323 144 56 43;
226426 144 58 50;
226429 144 61 39;
226437 144 63 49;
226490 144 67 70;
226497 144 65 62;
226533 144 70 67;
226536 144 80 74;
226570 144 75 56;
227139 144 67 0;
227144 144 75 0;
227153 144 65 0;
227199 144 80 0;
227216 144 70 0;
227308 144 62 59;
227318 144 65 90;
227320 144 58 0;
227321 144 78 54;
227322 144 60 62;
227323 144 70 41;
227324 144 59 57;
227324 144 64 61;
227332 144 75 54;
227349 144 72 58;
227354 144 71 54;
227357 144 77 45;
227358 144 76 47;
227365 144 74 42;
227419 144 74 0;
229055 144 75 0;
229087 144 56 0;
229089 144 70 0;
229097 144 64 0;
229125 144 71 0;
229143 144 72 0;
229148 144 76 0;
229172 144 61 0;
229179 144 60 0;
229180 144 77 0;
229181 144 59 0;
229183 144 62 0;
229189 144 65 0;
229203 144 78 0;
229211 144 63 0;
229726 144 59 63;
229741 144 61 42;
229775 144 60 24;
229781 144 63 26;
229790 144 68 72;
229801 144 62 39;
229804 144 65 61;
229807 144 67 63;
229828 144 66 23;
229832 144 71 88;
229835 144 69 70;
229942 144 85 93;
230062 144 83 11;
230369 144 66 0;
230452 144 83 0;
230477 144 69 0;
230490 144 71 0;
230535 144 85 0;
230544 144 68 0;
230573 144 67 0;
230578 144 63 0;
230588 144 65 0;
230590 144 60 0;
230634 144 62 0;
230709 144 76 65;
230710 144 72 80;
230711 144 71 80;
230714 144 77 62;
230714 144 78 63;
230715 144 81 74;
230716 144 75 64;
230718 144 83 87;
230719 144 79 61;
230761 144 69 37;
230765 144 67 40;
230776 144 68 45;
231117 144 62 4;
231153 144 63 1;
231155 144 64 9;
231868 144 81 0;
231880 144 83 0;
231883 144 79 0;
231885 144 65 1;
231907 144 77 0;
231909 144 78 0;
231924 144 76 0;
231964 144 71 0;
231979 144 72 0;
231985 144 75 0;
232068 144 63 0;
232106 144 68 0;
232154 144 61 0;
232176 144 69 0;
232177 144 65 0;
232191 144 67 0;
232237 144 64 0;
232240 144 59 0;
232259 144 62 0;
232467 144 55 67;
232480 144 57 58;
232482 144 58 53;
232546 144 61 19;
232551 144 69 48;
232587 144 81 58;
232660 144 64 12;
232674 144 83 15;
232704 144 90 58;
232707 144 95 97;
232710 144 93 94;
232739 144 90 0;
232784 144 67 6;
234182 144 83 0;
234393 144 81 0;
234407 144 92 37;
234649 144 93 0;
234653 144 95 0;
234710 144 90 13;
234764 144 92 0;
234874 144 87 18;
234959 144 90 0;
235003 144 87 0;
235012 144 84 73;
235156 144 84 0;
235211 144 82 42;
235380 144 57 0;
235392 144 82 0;
235403 144 77 59;
235580 144 64 0;
235617 144 78 54;
235618 144 77 0;
235657 144 69 0;
235661 144 76 59;
235707 144 78 0;
235724 144 67 0;
235798 144 76 0;
235813 144 61 0;
235825 144 74 64;
235902 144 74 0;
235924 144 71 74;
236124 144 58 0;
236140 144 70 67;
236151 144 71 0;
236316 144 68 77;
236361 144 55 0;
236379 144 70 0;
236528 144 67 11;
236539 144 68 0;
236546 144 65 95;
236555 144 67 0;
236863 144 63 54;
236884 144 65 0;
236894 144 63 0;
236959 144 63 15;
237286 144 63 0;
237293 144 49 95;
237396 144 54 78;
237399 144 58 93;
237403 144 51 25;
237434 144 60 73;
237443 144 59 108;
237530 144 63 68;
237540 144 55 14;
237542 144 68 67;
237548 144 71 73;
237600 144 52 10;
238391 144 51 0;
238610 144 69 1;
238956 144 55 0;
238963 144 52 0;
239027 144 59 0;
239066 144 54 0;
239086 144 58 0;
239153 144 49 0;
239193 144 71 0;
239233 144 68 0;
239301 144 69 0;
239387 144 60 0;
239488 144 36 68;
239493 144 38 68;
239498 144 39 44;
239528 144 63 0;
239561 144 44 93;
239568 144 42 53;
239579 144 50 92;
239653 144 63 61;
239666 144 59 75;
239667 144 57 77;
239674 144 66 78;
239707 144 71 62;
239732 144 68 21;
240064 144 71 0;
240873 144 57 0;
240876 144 59 0;
241086 144 57 59;
241090 144 59 56;
241561 144 68 0;
241583 144 42 0;
241600 144 38 0;
241610 144 36 0;
241631 144 57 0;
241652 144 39 0;
241659 144 44 0;
241700 144 59 0;
241768 144 50 0;
241917 144 63 0;
241935 144 66 0;
242090 144 51 65;
242100 144 54 42;
242132 144 56 63;
242172 144 50 43;
242184 144 64 68;
242190 144 52 35;
242280 144 59 16;
242289 144 58 20;
242316 144 77 57;
242320 144 76 58;
242333 144 89 61;
242374 144 53 13;
242694 144 58 0;
242794 144 77 0;
242798 144 76 0;
242828 144 89 0;
242977 144 87 79;
242979 144 76 85;
242998 144 85 53;
243028 144 85 0;
243240 144 87 0;
243250 144 76 0;
243353 144 59 0;
243355 144 76 80;
243388 144 84 49;
243393 144 86 50;
243437 144 86 0;
243441 144 84 0;
243505 144 76 0;
243676 144 74 76;
243693 144 84 65;
243697 144 82 26;
243712 144 80 17;
243809 144 80 0;
243812 144 84 0;
243836 144 74 0;
243837 144 82 0;
243962 144 82 60;
243976 144 74 80;
243990 144 80 51;
243998 144 78 50;
244019 144 78 0;
244106 144 80 0;
244126 144 82 0;
244149 144 74 0;
244293 144 72 81;
244344 144 78 31;
244437 144 72 0;
244486 144 78 0;
244614 144 71 74;
244628 144 75 43;
244790 144 75 0;
244801 144 71 0;
245032 144 73 43;
245037 144 75 39;
245137 144 75 0;
245265 144 73 0;
245405 144 73 60;
245423 144 67 77;
245426 144 70 68;
245598 144 73 0;
245607 144 70 0;
245630 144 67 0;
245838 144 65 66;
245849 144 68 73;
245868 144 66 47;
245937 144 53 0;
245983 144 66 0;
246064 144 65 0;
246129 144 68 0;
246184 144 64 0;
246279 144 68 63;
246297 144 66 77;
246306 144 64 71;
246384 144 52 0;
246483 144 56 0;
246484 144 54 0;
246589 144 51 0;
246636 144 64 0;
246664 144 68 0;
246678 144 50 0;
246691 144 66 0;
246914 144 45 62;
246926 144 47 54;
246934 144 49 29;
246956 144 54 44;
246962 144 57 78;
246975 144 51 34;
247002 144 59 46;
247008 144 66 56;
247044 144 63 50;
247049 144 61 47;
247115 144 48 9;
247309 144 61 0;
247427 144 63 0;
247533 144 59 0;
247699 144 59 79;
247994 144 57 0;
248106 144 57 81;
248129 144 66 0;
248145 144 59 0;
248322 144 59 79;
248475 144 61 61;
248604 144 57 0;
248676 144 63 82;
248683 144 48 0;
248694 144 59 0;
248878 144 57 86;
249084 144 59 85;
249293 144 66 87;
249379 144 61 0;
249393 144 59 0;
249544 144 61 37;
249553 144 59 98;
249642 144 61 0;
249657 144 47 0;
249692 144 63 0;
249694 144 45 0;
249817 144 61 78;
249831 144 63 51;
249982 144 49 0;
249995 144 51 0;
250092 144 66 0;
250199 144 54 0;
250254 144 59 0;
250288 144 48 80;
250289 144 61 0;
250289 144 63 0;
250303 144 57 0;
250348 144 52 88;
250351 144 50 64;
250366 144 55 80;
250433 144 57 90;
250484 144 59 85;
250500 144 61 101;
250515 144 66 99;
250516 144 63 91;
250584 144 50 0;
250959 144 50 6;
251365 144 59 0;
251554 144 66 0;
251589 144 50 0;
251625 144 52 0;
251693 144 57 0;
251706 144 55 0;
251719 144 61 0;
251725 144 63 0;
251765 144 50 80;
251798 144 52 85;
251840 144 55 94;
251859 144 57 92;
251918 144 59 62;
251928 144 68 89;
251942 144 63 93;
251943 144 61 110;
252471 144 59 0;
252701 144 59 80;
252728 144 57 0;
252779 144 55 0;
252795 144 52 0;
252843 144 48 0;
252855 144 50 0;
252960 144 68 0;
253039 144 63 0;
253042 144 61 0;
253086 144 43 76;
253089 144 59 0;
253145 144 47 98;
253150 144 45 85;
253160 144 50 92;
253205 144 53 92;
253215 144 52 91;
253267 144 68 79;
253280 144 59 91;
253286 144 61 99;
253291 144 63 95;
253373 144 45 0;
253501 144 52 0;
253777 144 59 0;
253956 144 59 91;
254034 144 53 0;
254062 144 45 9;
254141 144 50 0;
254144 144 47 0;
254179 144 68 0;
254192 144 43 0;
254201 144 45 0;
254291 144 63 0;
254292 144 61 0;
254299 144 59 0;
254395 144 38 68;
254449 144 40 71;
254451 144 41 68;
254459 144 43 66;
254478 144 45 92;
254520 144 48 112;
254596 144 68 95;
254599 144 59 85;
254610 144 61 97;
254611 144 63 95;
254781 144 40 0;
255043 144 59 0;
255206 144 59 90;
255329 144 68 0;
255361 144 43 0;
255404 144 41 0;
255411 144 59 0;
255435 144 48 0;
255445 144 61 0;
255463 144 38 0;
255479 144 63 0;
255483 144 45 0;
255711 144 35 81;
255714 144 36 74;
255777 144 38 66;
255782 144 40 90;
255783 144 42 39;
255794 144 41 98;
255794 144 43 106;
255804 144 42 0;
255828 144 47 78;
255835 144 45 87;
255870 144 58 81;
255887 144 56 44;
255899 144 54 74;
255923 144 63 14;
256012 144 54 0;
256287 144 45 0;
256359 144 56 0;
256475 144 54 74;
256593 144 63 0;
256667 144 58 0;
256780 144 54 0;
256816 144 47 0;
256828 144 43 0;
256831 144 40 0;
256841 144 38 0;
256850 144 41 0;
256869 144 35 0;
256870 144 36 0;
257094 144 35 73;
257098 144 36 68;
257155 144 40 74;
257156 144 38 70;
257191 144 45 88;
257194 144 47 88;
257264 144 46 45;
257271 144 42 61;
257278 144 44 66;
257284 144 39 62;
257290 144 37 72;
257937 144 38 0;
259769 144 47 0;
264413 144 39 0;
264445 144 42 0;
264465 144 44 0;
264530 144 37 0;
264628 144 46 0;
264986 144 35 0;
265014 144 36 0;
265085 144 40 0;
265166 144 45 0;
265956 144 49 39;
266028 144 61 65;
266118 144 66 67;
266133 144 78 79;
266595 144 78 0;
266607 144 77 91;
267361 144 61 0;
267374 144 49 0;
267400 144 66 0;
267405 144 77 0;
267734 144 49 22;
267758 144 58 97;
267765 144 46 20;
267855 144 63 58;
267864 144 75 91;
268243 144 63 0;
268250 144 75 0;
268258 144 74 106;
268276 144 62 59;
268296 144 45 9;
268719 144 62 0;
268881 144 58 0;
268891 144 45 0;
268892 144 49 0;
268905 144 46 0;
268919 144 74 0;
269036 144 61 66;
269329 144 61 0;
269386 144 42 67;
269430 144 61 89;
269431 144 54 87;
269441 144 70 85;
269790 144 61 0;
269793 144 54 0;
269794 144 71 80;
269795 144 42 0;
269803 144 60 87;
269805 144 43 83;
269806 144 70 0;
269806 144 41 80;
269808 144 55 74;
269814 144 44 33;
269819 144 46 55;
269821 144 53 66;
270033 144 60 0;
270151 144 71 0;
270337 144 59 86;
270343 144 60 65;
270401 144 55 0;
270409 144 53 0;
270434 144 46 0;
270451 144 43 0;
270452 144 41 0;
270497 144 60 0;
270516 144 44 0;
270546 144 59 0;
270755 144 68 87;
270756 144 58 89;
270777 144 42 53;
270782 144 40 65;
270786 144 57 67;
270796 144 53 64;
270812 144 52 42;
270931 144 57 0;
270953 144 53 0;
270957 144 52 0;
270984 144 58 0;
271097 144 68 0;
271115 144 67 88;
271128 144 52 66;
271142 144 55 85;
271143 144 44 46;
271156 144 41 24;
271167 144 61 37;
271204 144 61 0;
271344 144 55 0;
271437 144 67 0;
271464 144 41 0;
271514 144 61 85;
271537 144 63 70;
271544 144 52 0;
271562 144 40 0;
271617 144 44 0;
271684 144 42 0;
271741 144 63 0;
271848 144 61 0;
271926 144 37 63;
271926 144 66 99;
271934 144 54 89;
271936 144 49 77;
271944 144 63 61;
271953 144 58 45;
271985 144 58 0;
272005 144 63 0;
272204 144 54 0;
272244 144 49 0;
272280 144 66 0;
272289 144 39 11;
272306 144 42 50;
272322 144 63 49;
272325 144 61 87;
272330 144 38 60;
272336 144 36 69;
272341 144 58 81;
272342 144 48 70;
272343 144 37 0;
272348 144 53 62;
272401 144 58 0;
272468 144 58 44;
272512 144 53 0;
272545 144 63 0;
272561 144 36 0;
272592 144 61 0;
272705 144 48 0;
272739 144 42 0;
272741 144 51 101;
272770 144 58 0;
272801 144 38 0;
272832 144 39 0;
273022 144 51 0;
273178 144 51 99;
273185 144 58 45;
273191 144 32 58;
273194 144 34 58;
273195 144 60 62;
273197 144 33 65;
273438 144 60 0;
273439 144 51 0;
273446 144 58 0;
273539 144 32 0;
273584 144 39 4;
273585 144 58 55;
273623 144 50 56;
273630 144 59 55;
273631 144 45 67;
273636 144 43 62;
273639 144 48 66;
273649 144 35 12;
273706 144 59 0;
273810 144 48 0;
273815 144 50 0;
273908 144 58 0;
274038 144 45 0;
274064 144 43 0;
274080 144 54 75;
274087 144 51 62;
274091 144 49 66;
274140 144 35 0;
274155 144 34 0;
274258 144 33 0;
274260 144 54 0;
274326 144 39 0;
274384 144 51 0;
274537 144 49 0;
274676 144 30 44;
274683 144 51 77;
274685 144 43 83;
274686 144 45 78;
274694 144 32 52;
274698 144 29 62;
274699 144 41 80;
274714 144 31 53;
275083 144 45 0;
275101 144 43 0;
275154 144 51 0;
275169 144 41 0;
275171 144 31 0;
275193 144 30 0;
275245 144 29 0;
275246 144 32 0;
275657 144 42 87;
275662 144 29 62;
275673 144 38 83;
275677 144 40 86;
275678 144 49 85;
275681 144 35 85;
275682 144 41 90;
275688 144 33 94;
275688 144 36 73;
275711 144 31 27;
275812 144 46 38;
276126 144 36 0;
276146 144 49 0;
276156 144 46 0;
276172 144 41 0;
276183 144 38 0;
276186 144 40 0;
276187 144 33 0;
276188 144 31 0;
276189 144 35 0;
276214 144 29 0;
276244 144 42 0;
276926 144 34 91;
276926 144 36 85;
276927 144 39 67;
276929 144 32 99;
276930 144 42 67;
276931 144 29 102;
276932 144 37 89;
276933 144 28 84;
276936 144 31 102;
276937 144 30 107;
276939 144 35 95;
276941 144 33 94;
276945 144 38 67;
276962 144 38 0;
276979 144 42 0;
276982 144 35 0;
276984 144 33 0;
277078 144 42 36;
277190 144 33 10;
277272 144 32 0;
277294 144 37 0;
277301 144 30 0;
277308 144 33 0;
277309 144 39 0;
277329 144 34 0;
277334 144 36 0;
277346 144 42 0;
277356 144 28 0;
277367 144 31 0;
277695 144 29 0;
277929 144 31 5;
278585 144 31 0;
<Beautiful>
18427 144 67 25;
18653 144 67 0;
19418 144 63 51;
19569 144 63 0;
19703 144 62 54;
19821 144 62 0;
19937 144 61 70;
20048 144 61 0;
20111 144 60 66;
20232 144 60 0;
21363 144 60 65;
22154 144 72 54;
22478 144 72 0;
22592 144 60 0;
22759 144 69 62;
23101 144 69 0;
23131 144 60 61;
23374 144 60 0;
23452 144 67 62;
24542 144 67 0;
24609 144 65 45;
25442 144 65 0;
25802 144 67 68;
26295 144 67 0;
26306 144 66 62;
26616 144 66 0;
26634 144 65 64;
26911 144 65 0;
26957 144 64 51;
27451 144 64 0;
28051 144 60 18;
28429 144 48 32;
28537 144 55 61;
28571 144 52 22;
28638 144 59 17;
28705 144 72 66;
29132 144 52 0;
29151 144 55 0;
29156 144 48 0;
29162 144 60 0;
29169 144 72 0;
29235 144 59 0;
29353 144 60 66;
29960 144 69 60;
30012 144 60 0;
30826 144 69 0;
30827 144 67 50;
31522 144 67 0;
31549 144 66 60;
31985 144 66 0;
32047 144 64 59;
32905 144 64 0;
32951 144 65 57;
33784 144 65 0;
34253 144 60 25;
34750 144 60 0;
35654 144 60 46;
36295 144 60 0;
36295 144 69 55;
36864 144 69 0;
37019 144 67 10;
37705 144 67 0;
38843 144 60 52;
39478 144 60 0;
39533 144 69 12;
40095 144 69 0;
40119 144 67 49;
40684 144 67 0;
40720 144 64 61;
41290 144 64 0;
41312 144 65 60;
42310 144 65 0;
42515 144 66 55;
43506 144 66 0;
43551 144 67 60;
44450 144 67 0;
44788 144 60 55;
44808 144 55 32;
44937 144 48 8;
45421 144 48 0;
45582 144 55 0;
45600 144 69 47;
46047 144 69 0;
46235 144 60 0;
46554 144 55 27;
46580 144 62 32;
46709 144 69 10;
47315 144 69 0;
47378 144 62 0;
47492 144 62 58;
47798 144 55 0;
47885 144 62 0;
48007 144 55 47;
48024 144 59 70;
48103 144 62 58;
48141 144 72 65;
48705 144 81 64;
48821 144 62 0;
49054 144 62 50;
49280 144 59 0;
49377 144 79 59;
49402 144 81 0;
49413 144 62 0;
49463 144 55 0;
49770 144 79 0;
49774 144 77 65;
49931 144 72 0;
50054 144 77 0;
50554 144 55 57;
50555 144 60 61;
50558 144 48 48;
50570 144 52 61;
51693 144 60 0;
51839 144 60 48;
52036 144 60 0;
52158 144 60 60;
52312 144 48 0;
52335 144 52 0;
52382 144 55 0;
52775 144 60 0;
53033 144 55 61;
53041 144 52 45;
53106 144 60 60;
53541 144 69 45;
53868 144 60 0;
54017 144 60 50;
54481 144 67 65;
54625 144 60 0;
54968 144 69 0;
54988 144 60 37;
54997 144 67 0;
55406 144 64 58;
55493 144 60 0;
55849 144 60 55;
56333 144 65 64;
56352 144 52 0;
56390 144 64 0;
56475 144 55 0;
56797 144 66 79;
56811 144 54 65;
56839 144 65 0;
57229 144 66 0;
57296 144 57 64;
57403 144 60 0;
57479 144 61 60;
57725 144 64 60;
58159 144 61 0;
58191 144 64 0;
58196 144 57 0;
58198 144 54 0;
58313 144 54 89;
58786 144 57 86;
59119 144 59 84;
59425 144 62 68;
59696 144 66 44;
60084 144 66 0;
60096 144 59 0;
60106 144 62 0;
60116 144 57 0;
60139 144 54 0;
60278 144 54 84;
60547 144 57 69;
60819 144 59 64;
61304 144 57 0;
61453 144 61 58;
61497 144 59 0;
61919 144 54 0;
61999 144 54 47;
62007 144 61 0;
62197 144 59 56;
62201 144 61 56;
62206 144 57 47;
62292 144 66 34;
62400 144 69 61;
62504 144 71 68;
62551 144 69 0;
62808 144 57 0;
62833 144 61 0;
62987 144 66 0;
63077 144 59 0;
63116 144 61 42;
63340 144 66 56;
63375 144 54 0;
63401 144 61 0;
63592 144 73 63;
63844 144 66 0;
63969 144 71 0;
63997 144 73 0;
64273 144 48 17;
64299 144 52 75;
64319 144 55 75;
64429 144 59 72;
64869 144 60 41;
65578 144 59 0;
65614 144 52 0;
65649 144 48 0;
65668 144 60 0;
65702 144 55 0;
65958 144 55 64;
65975 144 48 61;
65979 144 60 57;
65981 144 52 75;
66568 144 69 52;
67065 144 67 56;
67172 144 55 0;
67468 144 69 0;
67688 144 60 0;
67720 144 55 44;
68099 144 60 62;
68227 144 48 0;
68307 144 52 0;
68430 144 66 71;
68436 144 55 0;
68461 144 67 0;
68766 144 60 0;
68771 144 54 60;
69328 144 66 0;
69625 144 57 10;
69911 144 57 0;
70152 144 57 62;
70284 144 59 42;
70294 144 66 58;
70404 144 69 58;
70811 144 57 0;
70863 144 73 62;
71163 144 66 0;
71227 144 61 25;
71421 144 73 0;
71550 144 54 0;
71571 144 66 51;
71850 144 69 0;
72066 144 59 0;
72137 144 66 0;
72187 144 61 0;
72308 144 71 64;
72916 144 71 0;
72948 144 68 66;
73268 144 68 0;
73422 144 71 79;
73819 144 67 68;
73848 144 71 0;
74557 144 67 0;
74731 144 52 66;
74736 144 67 68;
74742 144 71 70;
74746 144 64 60;
75119 144 55 54;
75241 144 64 0;
75462 144 59 61;
75806 144 62 46;
76072 144 67 0;
76196 144 74 53;
76331 144 62 0;
76555 144 62 57;
76898 144 74 0;
76902 144 64 51;
77259 144 74 65;
77930 144 55 0;
77981 144 52 0;
78032 144 64 0;
78081 144 59 0;
78099 144 74 0;
78362 144 71 0;
78383 144 62 0;
78651 144 54 41;
78680 144 62 63;
78707 144 71 66;
78708 144 66 51;
78708 144 69 66;
78713 144 57 62;
78789 144 59 13;
78950 144 62 0;
79051 144 62 62;
79134 144 66 0;
79394 144 66 58;
79764 144 74 77;
79803 144 69 0;
79926 144 57 0;
80914 144 71 0;
80932 144 74 0;
80937 144 66 0;
80951 144 54 0;
80978 144 59 0;
81026 144 62 0;
81243 144 54 48;
81351 144 57 60;
81359 144 59 70;
81405 144 62 65;
81478 144 66 49;
81503 144 69 66;
81535 144 71 66;
82258 144 74 65;
83202 144 69 0;
83213 144 71 0;
83317 144 74 0;
83415 144 66 0;
83613 144 74 80;
83887 144 74 0;
84238 144 57 0;
84280 144 76 66;
84601 144 76 0;
84802 144 74 64;
84969 144 54 0;
84988 144 74 0;
85028 144 59 0;
85098 144 62 0;
85110 144 54 67;
85226 144 57 62;
85285 144 59 68;
85291 144 62 70;
85305 144 66 58;
85381 144 69 69;
86063 144 62 0;
86063 144 74 84;
86194 144 66 0;
86246 144 57 0;
86360 144 54 0;
86434 144 62 57;
86477 144 59 0;
86497 144 74 0;
86803 144 57 73;
86821 144 76 59;
87104 144 62 0;
87133 144 61 58;
87478 144 64 60;
87501 144 73 60;
87529 144 69 0;
88555 144 57 0;
88575 144 61 0;
88641 144 76 0;
88869 144 73 0;
88971 144 60 53;
88996 144 72 75;
89004 144 64 0;
89403 144 60 0;
89417 144 72 0;
89688 144 76 68;
90076 144 64 52;
90340 144 73 56;
90388 144 76 0;
90912 144 73 0;
90925 144 74 70;
91117 144 64 0;
91296 144 62 60;
91390 144 74 0;
91598 144 66 71;
91821 144 69 56;
91971 144 74 72;
92046 144 66 0;
92131 144 78 53;
92155 144 62 0;
92163 144 69 0;
92299 144 78 0;
92327 144 81 88;
92470 144 81 0;
92488 144 74 0;
93024 144 60 60;
93029 144 55 56;
93053 144 48 22;
93399 144 52 52;
[truncated: 1,924,248 more chars]
